# Supplementary material for: Dichloridobis{N,N-diethyl-4-[(pyridin-2-yl-κN)diazen­yl]aniline}zinc
Source: Acta Crystallogr Sect E Struct Rep Online. 2011 Jun 18;67(Pt 7):m955–6. doi: 10.1107/S1600536811022884 (PMC3151768; doi:10.1107/S1600536811022884)
Supplement: Supplementary file 1 [file e-67-0m955-sup1.cif]

##############################################################################
#                                                                            #
# This CIF contains the data in a paper accepted for publication in          #
# Acta Crystallographica Section E. It conforms to the requirements of       #
# Notes for Authors for Acta Crystallographica Section E, and has been       #
# peer reviewed under the auspices of the IUCr Commission on Journals.       #
#                                                                            #
# Full details of the Crystallographic Information File format               #
# are given in the paper "The Crystallographic Information File (CIF):       #
# a New Standard Archive File for Crystallography" by S. R. Hall, F. H.      #
# Allen and I. D. Brown [Acta Cryst. (1991), A47, 655-685].                  #
#                                                                            #
# The current version of the core CIF dictionary is obtainable from          #
# ftp://ftp.iucr.org/pub/cif_core.dic.                                       #
#                                                                            #
# Software is freely available for graphical display of the structure(s)     #
# in this CIF. For information consult the CIF software page                 #
# http://www.iucr.org/resources/cif/software.                                #
#                                                                            #
# This file may be used for bona fide research purposes within the           #
# scientific community so long as proper attribution is given to the journal # 
# article from which it was obtained.                                        #
#                                                                            #
##############################################################################
data_I
_audit_creation_method     SHELXL-97
_chemical_name_systematic
;
Dichloridobis{<i>N</i>,<i>N</i>-diethyl-4-[(pyridin-2-
yl-\k<i>N</i>)diazenyl]aniline}zinc
;
_chemical_name_common     ?
_chemical_formula_moiety     'C30 H36 Cl2 N8 Zn'
_chemical_formula_sum     'C30 H36 Cl2 N8 Zn'
_chemical_formula_iupac     '[Zn Cl2 (C15 H18 N4)2]'
_chemical_formula_weight     644.96
_chemical_melting_point     ?
_symmetry_cell_setting     monoclinic
_symmetry_space_group_name_H-M     'P 21/c'
_symmetry_space_group_name_Hall     '-P 2ybc'
loop_
    _symmetry_equiv_pos_as_xyz
    'x, y, z'
    '-x, y+1/2, -z+1/2'
    '-x, -y, -z'
    'x, -y-1/2, z-1/2'
_cell_length_a     13.4058(6)
_cell_length_b     13.8797(6)
_cell_length_c     16.8157(8)
_cell_angle_alpha     90.00
_cell_angle_beta     100.5620(10)
_cell_angle_gamma     90.00
_cell_volume     3075.9(2)
_cell_formula_units_Z     4
_cell_measurement_reflns_used     5833
_cell_measurement_theta_min     2.32
_cell_measurement_theta_max     24.85
_cell_measurement_temperature     100(2)
_exptl_crystal_description     block
_exptl_crystal_colour     'red brown'
_exptl_crystal_size_max     0.174
_exptl_crystal_size_mid     0.17
_exptl_crystal_size_min     0.064
_exptl_crystal_density_diffrn     1.393
_exptl_crystal_density_meas     ?
_exptl_crystal_density_method     'not measured'
_exptl_crystal_F_000     1344
_exptl_absorpt_coefficient_mu     1.007
_exptl_absorpt_correction_type     multi-scan
_exptl_absorpt_process_details     '(SADABS; Bruker, 2003)'
_exptl_absorpt_correction_T_min     0.780
_exptl_absorpt_correction_T_max     1.000
_exptl_special_details
;
;
_diffrn_ambient_temperature     100(2)
_diffrn_radiation_type     MoK\a
_diffrn_radiation_wavelength     0.71073
_diffrn_radiation_source     'fine-focus sealed tube'
_diffrn_radiation_monochromator     graphite
_diffrn_measurement_device_type     'Bruker APEX CCD area-detector'
_diffrn_measurement_method     'Frames, each covering 0.3 \% in \w'
_diffrn_detector_area_resol_mean     ?
_diffrn_reflns_number     32570
_diffrn_reflns_av_R_equivalents     0.0498
_diffrn_reflns_av_sigmaI/netI     0.0316
_diffrn_reflns_theta_min     1.55
_diffrn_reflns_theta_max     25.00
_diffrn_reflns_theta_full     25.00
_diffrn_measured_fraction_theta_max     1.000
_diffrn_measured_fraction_theta_full     1.000
_diffrn_reflns_limit_h_min     -15
_diffrn_reflns_limit_h_max     15
_diffrn_reflns_limit_k_min     -16
_diffrn_reflns_limit_k_max     16
_diffrn_reflns_limit_l_min     -19
_diffrn_reflns_limit_l_max     19
_diffrn_standards_number     0
_diffrn_standards_interval_count     .
_diffrn_standards_interval_time     .
_diffrn_standards_decay_%     0
_refine_special_details
;
Refinement of <i>F</i>^2^ against all reflections. The weighted <i>R</i>-factor
<i>wR</i> and goodness of fit <i>S</i> are based on <i>F</i>^2^, conventional
<i>R</i>-factors <i>R</i> are based on <i>F</i>, with <i>F</i> set to zero for
negative <i>F</i>^2^. The threshold expression of <i>F</i>^2^ > 2<i>\s</i>
(<i>F</i>^2^) is used only for calculating <i>R</i>-factors(gt) <i>etc</i>.
and is not relevant to the choice of reflections for refinement.
<i>R</i>-factors based on <i>F</i>^2^ are statistically about twice as large
as those based on <i>F</i>, and <i>R</i>- factors based on all data will be
even larger.
;
_reflns_number_total     5410
_reflns_number_gt     4547
_reflns_threshold_expression     I>2s(I)
_refine_ls_structure_factor_coef     Fsqd
_refine_ls_matrix_type     full
_refine_ls_R_factor_all     0.0451
_refine_ls_R_factor_gt     0.0350
_refine_ls_wR_factor_gt     0.0808
_refine_ls_wR_factor_ref     0.0855
_refine_ls_goodness_of_fit_ref     1.063
_refine_ls_restrained_S_all     1.063
_refine_ls_number_reflns     5410
_refine_ls_number_parameters     374
_refine_ls_number_restraints     0
_refine_ls_hydrogen_treatment     constr
_refine_ls_weighting_scheme     calc
_refine_ls_weighting_details
         'calc w=1/[\s^2^(Fo^2^)+(0.0420P)^2^+1.4983P] where P=(Fo^2^+2Fc^2^)/3'
_atom_sites_solution_hydrogens     geom
_atom_sites_solution_primary     direct
_atom_sites_solution_secondary     difmap
_refine_ls_shift/su_max     0.002
_refine_ls_shift/su_mean     0.000
_refine_diff_density_max     0.499
_refine_diff_density_min     -0.271
_refine_ls_extinction_method     none
_refine_ls_extinction_coef     ?
loop_
    _atom_type_symbol
    _atom_type_description
    _atom_type_scat_dispersion_real
    _atom_type_scat_dispersion_imag
    _atom_type_scat_source
    'C' 'C' 0.0033 0.0016
                         'International Tables Vol C Tables 4.2.6.8 and 6.1.1.4'
    'H' 'H' 0.0000 0.0000
                         'International Tables Vol C Tables 4.2.6.8 and 6.1.1.4'
    'N' 'N' 0.0061 0.0033
                         'International Tables Vol C Tables 4.2.6.8 and 6.1.1.4'
    'Cl' 'Cl' 0.1484 0.1585
                         'International Tables Vol C Tables 4.2.6.8 and 6.1.1.4'
    'Zn' 'Zn' 0.2839 1.4301
                         'International Tables Vol C Tables 4.2.6.8 and 6.1.1.4'
_computing_data_collection     'SMART (Bruker, 1998)'
_computing_cell_refinement     'SAINT (Bruker, 2003)'
_computing_data_reduction     'SAINT (Bruker, 2003)'
_computing_structure_solution     'SHELXS97 (Sheldrick, 2008)'
_computing_structure_refinement     'SHELXL97 (Sheldrick, 2008)'
_computing_molecular_graphics     'Mercury (Macrae <i>et al.</i>, 2008)'
_computing_publication_material
                        'SHEXTL97 (Sheldrick, 2008) and publCIF (Westrip, 2010)'
loop_
    _atom_site_type_symbol
    _atom_site_label
    _atom_site_fract_x
    _atom_site_fract_y
    _atom_site_fract_z
    _atom_site_U_iso_or_equiv
    _atom_site_adp_type
    _atom_site_calc_flag
    _atom_site_refinement_flags
    _atom_site_occupancy
    _atom_site_symmetry_multiplicity
    _atom_site_disorder_assembly
    _atom_site_disorder_group
    Zn Zn1 0.22361(2) 1.268175(19) 0.199133(15) 0.01635(9) Uani d . 1 1 . .
    Cl Cl1 0.33540(5) 1.35648(4) 0.28631(3) 0.02473(15) Uani d . 1 1 . .
    Cl Cl2 0.10979(5) 1.36055(4) 0.11562(4) 0.02345(15) Uani d . 1 1 . .
    N N1 0.14219(14) 1.19205(13) 0.27007(11) 0.0166(4) Uani d . 1 1 . .
    N N2 0.11954(14) 1.08164(13) 0.16762(11) 0.0183(4) Uani d . 1 1 . .
    N N3 0.09170(14) 0.99507(14) 0.14720(12) 0.0193(4) Uani d . 1 1 . .
    N N4 0.15013(15) 0.85544(14) -0.15184(12) 0.0197(4) Uani d . 1 1 . .
    N N5 0.30591(14) 1.20492(13) 0.12234(11) 0.0162(4) Uani d . 1 1 . .
    N N6 0.35399(14) 1.09944(13) 0.22628(11) 0.0175(4) Uani d . 1 1 . .
    N N7 0.40540(14) 1.02387(14) 0.25039(11) 0.0191(4) Uani d . 1 1 . .
    N N8 0.38830(15) 0.89031(14) 0.56015(11) 0.0207(4) Uani d . 1 1 . .
    C C1 0.13247(17) 1.22457(17) 0.34345(14) 0.0191(5) Uani d . 1 1 . .
    H H1 0.1592 1.2862 0.3602 0.023 Uiso calc R 1 1 . .
    C C2 0.08522(17) 1.17201(18) 0.39560(14) 0.0212(5) Uani d . 1 1 . .
    H H2 0.0804 1.1962 0.4476 0.025 Uiso calc R 1 1 . .
    C C3 0.04487(17) 1.08254(18) 0.36986(14) 0.0217(5) Uani d . 1 1 . .
    H H3 0.0132 1.0441 0.4048 0.026 Uiso calc R 1 1 . .
    C C4 0.05098(17) 1.04982(17) 0.29372(14) 0.0204(5) Uani d . 1 1 . .
    H H4 0.0208 0.9903 0.2746 0.025 Uiso calc R 1 1 . .
    C C5 0.10238(16) 1.10573(16) 0.24487(14) 0.0166(5) Uani d . 1 1 . .
    C C6 0.10811(17) 0.96618(16) 0.07189(14) 0.0186(5) Uani d . 1 1 . .
    C C7 0.07776(18) 0.87198(17) 0.04831(15) 0.0219(5) Uani d . 1 1 . .
    H H7 0.0478 0.8329 0.0839 0.026 Uiso calc R 1 1 . .
    C C8 0.09029(18) 0.83498(17) -0.02471(14) 0.0213(5) Uani d . 1 1 . .
    H H8 0.0678 0.7714 -0.0392 0.026 Uiso calc R 1 1 . .
    C C9 0.13627(17) 0.89031(17) -0.07878(14) 0.0184(5) Uani d . 1 1 . .
    C C10 0.16746(18) 0.98555(17) -0.05428(14) 0.0194(5) Uani d . 1 1 . .
    H H10 0.1995 1.0245 -0.0887 0.023 Uiso calc R 1 1 . .
    C C11 0.15197(17) 1.02167(17) 0.01785(14) 0.0196(5) Uani d . 1 1 . .
    H H11 0.1714 1.0862 0.0318 0.024 Uiso calc R 1 1 . .
    C C12 0.21799(18) 0.90415(18) -0.19791(15) 0.0233(5) Uani d . 1 1 . .
    H H12A 0.1994 0.9732 -0.2032 0.028 Uiso calc R 1 1 . .
    H H12B 0.2079 0.8764 -0.2530 0.028 Uiso calc R 1 1 . .
    C C13 0.32931(19) 0.89580(19) -0.15950(15) 0.0270(6) Uani d . 1 1 . .
    H H13A 0.3398 0.9221 -0.1045 0.040 Uiso calc R 1 1 . .
    H H13B 0.3704 0.9320 -0.1918 0.040 Uiso calc R 1 1 . .
    H H13C 0.3496 0.8279 -0.1574 0.040 Uiso calc R 1 1 . .
    C C14 0.1117(2) 0.76118(18) -0.18226(16) 0.0277(6) Uani d . 1 1 . .
    H H14A 0.0902 0.7650 -0.2417 0.033 Uiso calc R 1 1 . .
    H H14B 0.0512 0.7451 -0.1588 0.033 Uiso calc R 1 1 . .
    C C15 0.1883(2) 0.6822(2) -0.1625(2) 0.0539(10) Uani d . 1 1 . .
    H H15A 0.2444 0.6931 -0.1915 0.081 Uiso calc R 1 1 . .
    H H15B 0.1562 0.6201 -0.1789 0.081 Uiso calc R 1 1 . .
    H H15C 0.2145 0.6816 -0.1041 0.081 Uiso calc R 1 1 . .
    C C16 0.30213(18) 1.23720(17) 0.04651(14) 0.0193(5) Uani d . 1 1 . .
    H H16 0.2644 1.2940 0.0300 0.023 Uiso calc R 1 1 . .
    C C17 0.35077(17) 1.19130(17) -0.00828(14) 0.0211(5) Uani d . 1 1 . .
    H H17 0.3466 1.2155 -0.0616 0.025 Uiso calc R 1 1 . .
    C C18 0.40618(18) 1.10855(18) 0.01682(14) 0.0221(5) Uani d . 1 1 . .
    H H18 0.4401 1.0751 -0.0197 0.026 Uiso calc R 1 1 . .
    C C19 0.41197(17) 1.07505(17) 0.09476(14) 0.0206(5) Uani d . 1 1 . .
    H H19 0.4504 1.0191 0.1129 0.025 Uiso calc R 1 1 . .
    C C20 0.36016(17) 1.12516(16) 0.14622(13) 0.0167(5) Uani d . 1 1 . .
    C C21 0.39913(17) 0.99451(17) 0.32815(14) 0.0187(5) Uani d . 1 1 . .
    C C22 0.45412(18) 0.91200(17) 0.35774(14) 0.0208(5) Uani d . 1 1 . .
    H H22 0.4943 0.8800 0.3249 0.025 Uiso calc R 1 1 . .
    C C23 0.45074(17) 0.87670(17) 0.43350(14) 0.0207(5) Uani d . 1 1 . .
    H H23 0.4885 0.8205 0.4519 0.025 Uiso calc R 1 1 . .
    C C24 0.39216(17) 0.92230(16) 0.48482(14) 0.0188(5) Uani d . 1 1 . .
    C C25 0.33610(18) 1.00572(17) 0.45299(14) 0.0200(5) Uani d . 1 1 . .
    H H25 0.2948 1.0377 0.4850 0.024 Uiso calc R 1 1 . .
    C C26 0.34047(18) 1.04044(17) 0.37802(14) 0.0194(5) Uani d . 1 1 . .
    H H26 0.3032 1.0967 0.3591 0.023 Uiso calc R 1 1 . .
    C C27 0.31848(19) 0.93302(18) 0.60798(14) 0.0245(6) Uani d . 1 1 . .
    H H27A 0.3236 1.0041 0.6054 0.029 Uiso calc R 1 1 . .
    H H27B 0.3399 0.9136 0.6652 0.029 Uiso calc R 1 1 . .
    C C28 0.20876(19) 0.9040(2) 0.57998(16) 0.0312(6) Uani d . 1 1 . .
    H H28A 0.1865 0.9235 0.5235 0.047 Uiso calc R 1 1 . .
    H H28B 0.1664 0.9357 0.6139 0.047 Uiso calc R 1 1 . .
    H H28C 0.2024 0.8339 0.5844 0.047 Uiso calc R 1 1 . .
    C C29 0.44691(19) 0.80678(17) 0.59611(15) 0.0239(6) Uani d . 1 1 . .
    H H29A 0.4663 0.8172 0.6552 0.029 Uiso calc R 1 1 . .
    H H29B 0.5102 0.8027 0.5738 0.029 Uiso calc R 1 1 . .
    C C30 0.3912(2) 0.71195(18) 0.5815(2) 0.0381(7) Uani d . 1 1 . .
    H H30A 0.3286 0.7150 0.6037 0.057 Uiso calc R 1 1 . .
    H H30B 0.4344 0.6600 0.6081 0.057 Uiso calc R 1 1 . .
    H H30C 0.3744 0.6994 0.5232 0.057 Uiso calc R 1 1 . .
loop_
    _atom_site_aniso_label
    _atom_site_aniso_U_11
    _atom_site_aniso_U_22
    _atom_site_aniso_U_33
    _atom_site_aniso_U_12
    _atom_site_aniso_U_13
    _atom_site_aniso_U_23
    Zn1 0.01989(16) 0.01422(15) 0.01534(15) 0.00023(11) 0.00428(11) 0.00035(11)
    Cl1 0.0290(3) 0.0241(3) 0.0210(3) -0.0076(3) 0.0041(3) -0.0036(2)
    Cl2 0.0261(3) 0.0200(3) 0.0243(3) 0.0059(2) 0.0047(3) 0.0049(2)
    N1 0.0165(10) 0.0162(10) 0.0170(10) 0.0029(8) 0.0026(8) 0.0020(8)
    N2 0.0170(10) 0.0169(10) 0.0204(10) 0.0005(8) 0.0013(8) -0.0017(8)
    N3 0.0181(10) 0.0159(10) 0.0230(11) 0.0003(8) 0.0017(8) -0.0014(8)
    N4 0.0200(10) 0.0182(10) 0.0205(10) -0.0021(8) 0.0024(8) -0.0033(8)
    N5 0.0169(10) 0.0143(10) 0.0173(10) -0.0024(8) 0.0029(8) -0.0008(8)
    N6 0.0170(10) 0.0163(10) 0.0187(10) -0.0011(8) 0.0021(8) 0.0009(8)
    N7 0.0180(10) 0.0170(10) 0.0215(10) 0.0008(8) 0.0010(8) 0.0001(8)
    N8 0.0229(11) 0.0183(10) 0.0208(11) 0.0040(9) 0.0040(9) 0.0037(9)
    C1 0.0162(12) 0.0191(12) 0.0210(13) 0.0032(10) 0.0011(10) -0.0005(10)
    C2 0.0180(12) 0.0288(14) 0.0171(12) 0.0060(11) 0.0042(10) 0.0015(10)
    C3 0.0156(12) 0.0256(13) 0.0247(13) 0.0022(10) 0.0059(10) 0.0085(11)
    C4 0.0139(12) 0.0167(12) 0.0299(14) -0.0002(10) 0.0022(10) 0.0014(10)
    C5 0.0133(12) 0.0150(12) 0.0202(12) 0.0015(9) -0.0001(9) 0.0022(10)
    C6 0.0160(12) 0.0177(12) 0.0213(12) 0.0006(10) 0.0017(10) -0.0017(10)
    C7 0.0224(13) 0.0177(12) 0.0259(13) -0.0030(10) 0.0056(10) 0.0014(10)
    C8 0.0221(13) 0.0141(12) 0.0277(13) -0.0020(10) 0.0047(10) -0.0021(10)
    C9 0.0123(11) 0.0186(12) 0.0224(12) 0.0019(10) -0.0015(9) 0.0000(10)
    C10 0.0191(12) 0.0189(12) 0.0196(12) -0.0035(10) 0.0022(10) 0.0022(10)
    C11 0.0172(12) 0.0141(12) 0.0260(13) -0.0015(10) 0.0001(10) -0.0005(10)
    C12 0.0248(14) 0.0237(13) 0.0210(13) -0.0022(11) 0.0035(10) -0.0018(10)
    C13 0.0260(14) 0.0278(14) 0.0279(14) -0.0030(11) 0.0072(11) -0.0005(11)
    C14 0.0265(14) 0.0237(14) 0.0326(15) -0.0047(11) 0.0049(11) -0.0080(11)
    C15 0.0332(17) 0.0193(15) 0.103(3) -0.0011(13) -0.0038(18) -0.0061(17)
    C16 0.0194(12) 0.0182(12) 0.0203(12) -0.0038(10) 0.0033(10) 0.0014(10)
    C17 0.0208(13) 0.0247(13) 0.0182(12) -0.0094(11) 0.0048(10) 0.0022(10)
    C18 0.0204(13) 0.0236(13) 0.0241(13) -0.0039(11) 0.0087(10) -0.0074(11)
    C19 0.0166(12) 0.0204(12) 0.0256(13) -0.0011(10) 0.0056(10) -0.0022(10)
    C20 0.0159(12) 0.0149(12) 0.0193(12) -0.0042(10) 0.0031(9) -0.0009(9)
    C21 0.0165(12) 0.0186(12) 0.0204(12) -0.0004(10) 0.0015(10) 0.0000(10)
    C22 0.0184(12) 0.0207(13) 0.0239(13) 0.0024(10) 0.0055(10) -0.0005(10)
    C23 0.0176(12) 0.0171(12) 0.0265(13) 0.0051(10) 0.0020(10) 0.0022(10)
    C24 0.0186(12) 0.0177(12) 0.0187(12) -0.0010(10) -0.0002(10) -0.0002(10)
    C25 0.0203(12) 0.0183(12) 0.0214(12) 0.0026(10) 0.0036(10) -0.0022(10)
    C26 0.0196(13) 0.0153(12) 0.0221(12) 0.0024(10) 0.0005(10) 0.0014(10)
    C27 0.0313(14) 0.0255(13) 0.0175(12) 0.0064(11) 0.0068(11) 0.0009(10)
    C28 0.0270(15) 0.0318(15) 0.0367(16) 0.0058(12) 0.0109(12) 0.0037(12)
    C29 0.0267(14) 0.0232(13) 0.0211(13) 0.0051(11) 0.0026(10) 0.0043(10)
    C30 0.0363(17) 0.0194(14) 0.058(2) 0.0035(12) 0.0057(14) 0.0040(13)
_geom_special_details
;
All e.s.d.'s (except the e.s.d. in the dihedral angle between two l.s. planes)
are estimated using the full covariance matrix. The cell e.s.d.'s are taken
into account individually in the estimation of e.s.d.'s in distances, angles
and torsion angles; correlations between e.s.d.'s in cell parameters are only
used when they are defined by crystal symmetry. An approximate (isotropic)
treatment of cell e.s.d.'s is used for estimating e.s.d.'s involving l.s.
planes.
;
loop_
    _geom_bond_atom_site_label_1
    _geom_bond_atom_site_label_2
    _geom_bond_site_symmetry_2
    _geom_bond_distance
    _geom_bond_publ_flag
    Zn1 N5 . 2.0439(19) ?
    Zn1 N1 . 2.0513(19) ?
    Zn1 Cl1 . 2.2565(6) ?
    Zn1 Cl2 . 2.2713(6) ?
    N1 C1 . 1.343(3) ?
    N1 C5 . 1.348(3) ?
    N2 N3 . 1.286(3) ?
    N2 C5 . 1.401(3) ?
    N3 C6 . 1.384(3) ?
    N4 C9 . 1.364(3) ?
    N4 C14 . 1.463(3) ?
    N4 C12 . 1.464(3) ?
    N5 C16 . 1.344(3) ?
    N5 C20 . 1.345(3) ?
    N6 N7 . 1.280(3) ?
    N6 C20 . 1.410(3) ?
    N7 C21 . 1.387(3) ?
    N8 C24 . 1.352(3) ?
    N8 C27 . 1.466(3) ?
    N8 C29 . 1.467(3) ?
    C1 C2 . 1.381(3) ?
    C1 H1 . 0.9500 ?
    C2 C3 . 1.391(3) ?
    C2 H2 . 0.9500 ?
    C3 C4 . 1.375(3) ?
    C3 H3 . 0.9500 ?
    C4 C5 . 1.400(3) ?
    C4 H4 . 0.9500 ?
    C6 C11 . 1.400(3) ?
    C6 C7 . 1.405(3) ?
    C7 C8 . 1.369(3) ?
    C7 H7 . 0.9500 ?
    C8 C9 . 1.415(3) ?
    C8 H8 . 0.9500 ?
    C9 C10 . 1.424(3) ?
    C10 C11 . 1.363(3) ?
    C10 H10 . 0.9500 ?
    C11 H11 . 0.9500 ?
    C12 C13 . 1.518(3) ?
    C12 H12A . 0.9900 ?
    C12 H12B . 0.9900 ?
    C13 H13A . 0.9800 ?
    C13 H13B . 0.9800 ?
    C13 H13C . 0.9800 ?
    C14 C15 . 1.498(4) ?
    C14 H14A . 0.9900 ?
    C14 H14B . 0.9900 ?
    C15 H15A . 0.9800 ?
    C15 H15B . 0.9800 ?
    C15 H15C . 0.9800 ?
    C16 C17 . 1.378(3) ?
    C16 H16 . 0.9500 ?
    C17 C18 . 1.391(3) ?
    C17 H17 . 0.9500 ?
    C18 C19 . 1.379(3) ?
    C18 H18 . 0.9500 ?
    C19 C20 . 1.391(3) ?
    C19 H19 . 0.9500 ?
    C21 C22 . 1.403(3) ?
    C21 C26 . 1.404(3) ?
    C22 C23 . 1.373(3) ?
    C22 H22 . 0.9500 ?
    C23 C24 . 1.418(3) ?
    C23 H23 . 0.9500 ?
    C24 C25 . 1.430(3) ?
    C25 C26 . 1.361(3) ?
    C25 H25 . 0.9500 ?
    C26 H26 . 0.9500 ?
    C27 C28 . 1.514(4) ?
    C27 H27A . 0.9900 ?
    C27 H27B . 0.9900 ?
    C28 H28A . 0.9800 ?
    C28 H28B . 0.9800 ?
    C28 H28C . 0.9800 ?
    C29 C30 . 1.511(4) ?
    C29 H29A . 0.9900 ?
    C29 H29B . 0.9900 ?
    C30 H30A . 0.9800 ?
    C30 H30B . 0.9800 ?
    C30 H30C . 0.9800 ?
loop_
    _geom_angle_atom_site_label_1
    _geom_angle_atom_site_label_2
    _geom_angle_atom_site_label_3
    _geom_angle_site_symmetry_1
    _geom_angle_site_symmetry_3
    _geom_angle
    _geom_angle_publ_flag
    N5 Zn1 N1 . . 123.54(8) ?
    N5 Zn1 Cl1 . . 105.82(5) ?
    N1 Zn1 Cl1 . . 105.24(6) ?
    N5 Zn1 Cl2 . . 103.36(6) ?
    N1 Zn1 Cl2 . . 106.35(5) ?
    Cl1 Zn1 Cl2 . . 112.70(2) ?
    C1 N1 C5 . . 119.2(2) ?
    C1 N1 Zn1 . . 120.86(16) ?
    C5 N1 Zn1 . . 119.82(15) ?
    N3 N2 C5 . . 112.43(19) ?
    N2 N3 C6 . . 115.34(19) ?
    C9 N4 C14 . . 122.3(2) ?
    C9 N4 C12 . . 120.86(19) ?
    C14 N4 C12 . . 116.16(19) ?
    C16 N5 C20 . . 118.8(2) ?
    C16 N5 Zn1 . . 121.70(16) ?
    C20 N5 Zn1 . . 119.34(15) ?
    N7 N6 C20 . . 112.80(18) ?
    N6 N7 C21 . . 114.67(19) ?
    C24 N8 C27 . . 121.26(19) ?
    C24 N8 C29 . . 122.4(2) ?
    C27 N8 C29 . . 116.16(19) ?
    N1 C1 C2 . . 122.6(2) ?
    N1 C1 H1 . . 118.7 ?
    C2 C1 H1 . . 118.7 ?
    C1 C2 C3 . . 118.1(2) ?
    C1 C2 H2 . . 120.9 ?
    C3 C2 H2 . . 120.9 ?
    C4 C3 C2 . . 119.9(2) ?
    C4 C3 H3 . . 120.1 ?
    C2 C3 H3 . . 120.1 ?
    C3 C4 C5 . . 118.9(2) ?
    C3 C4 H4 . . 120.6 ?
    C5 C4 H4 . . 120.6 ?
    N1 C5 C4 . . 121.2(2) ?
    N1 C5 N2 . . 112.38(19) ?
    C4 C5 N2 . . 126.5(2) ?
    N3 C6 C11 . . 126.2(2) ?
    N3 C6 C7 . . 116.2(2) ?
    C11 C6 C7 . . 117.6(2) ?
    C8 C7 C6 . . 121.7(2) ?
    C8 C7 H7 . . 119.2 ?
    C6 C7 H7 . . 119.2 ?
    C7 C8 C9 . . 120.8(2) ?
    C7 C8 H8 . . 119.6 ?
    C9 C8 H8 . . 119.6 ?
    N4 C9 C8 . . 122.2(2) ?
    N4 C9 C10 . . 120.6(2) ?
    C8 C9 C10 . . 117.2(2) ?
    C11 C10 C9 . . 120.9(2) ?
    C11 C10 H10 . . 119.5 ?
    C9 C10 H10 . . 119.5 ?
    C10 C11 C6 . . 121.7(2) ?
    C10 C11 H11 . . 119.1 ?
    C6 C11 H11 . . 119.1 ?
    N4 C12 C13 . . 113.4(2) ?
    N4 C12 H12A . . 108.9 ?
    C13 C12 H12A . . 108.9 ?
    N4 C12 H12B . . 108.9 ?
    C13 C12 H12B . . 108.9 ?
    H12A C12 H12B . . 107.7 ?
    C12 C13 H13A . . 109.5 ?
    C12 C13 H13B . . 109.5 ?
    H13A C13 H13B . . 109.5 ?
    C12 C13 H13C . . 109.5 ?
    H13A C13 H13C . . 109.5 ?
    H13B C13 H13C . . 109.5 ?
    N4 C14 C15 . . 113.2(2) ?
    N4 C14 H14A . . 108.9 ?
    C15 C14 H14A . . 108.9 ?
    N4 C14 H14B . . 108.9 ?
    C15 C14 H14B . . 108.9 ?
    H14A C14 H14B . . 107.8 ?
    C14 C15 H15A . . 109.5 ?
    C14 C15 H15B . . 109.5 ?
    H15A C15 H15B . . 109.5 ?
    C14 C15 H15C . . 109.5 ?
    H15A C15 H15C . . 109.5 ?
    H15B C15 H15C . . 109.5 ?
    N5 C16 C17 . . 122.7(2) ?
    N5 C16 H16 . . 118.7 ?
    C17 C16 H16 . . 118.7 ?
    C16 C17 C18 . . 118.1(2) ?
    C16 C17 H17 . . 121.0 ?
    C18 C17 H17 . . 121.0 ?
    C19 C18 C17 . . 120.0(2) ?
    C19 C18 H18 . . 120.0 ?
    C17 C18 H18 . . 120.0 ?
    C18 C19 C20 . . 118.4(2) ?
    C18 C19 H19 . . 120.8 ?
    C20 C19 H19 . . 120.8 ?
    N5 C20 C19 . . 122.0(2) ?
    N5 C20 N6 . . 111.74(19) ?
    C19 C20 N6 . . 126.2(2) ?
    N7 C21 C22 . . 117.1(2) ?
    N7 C21 C26 . . 124.6(2) ?
    C22 C21 C26 . . 118.3(2) ?
    C23 C22 C21 . . 121.0(2) ?
    C23 C22 H22 . . 119.5 ?
    C21 C22 H22 . . 119.5 ?
    C22 C23 C24 . . 121.4(2) ?
    C22 C23 H23 . . 119.3 ?
    C24 C23 H23 . . 119.3 ?
    N8 C24 C23 . . 123.0(2) ?
    N8 C24 C25 . . 120.6(2) ?
    C23 C24 C25 . . 116.4(2) ?
    C26 C25 C24 . . 121.6(2) ?
    C26 C25 H25 . . 119.2 ?
    C24 C25 H25 . . 119.2 ?
    C25 C26 C21 . . 121.1(2) ?
    C25 C26 H26 . . 119.4 ?
    C21 C26 H26 . . 119.4 ?
    N8 C27 C28 . . 113.8(2) ?
    N8 C27 H27A . . 108.8 ?
    C28 C27 H27A . . 108.8 ?
    N8 C27 H27B . . 108.8 ?
    C28 C27 H27B . . 108.8 ?
    H27A C27 H27B . . 107.7 ?
    C27 C28 H28A . . 109.5 ?
    C27 C28 H28B . . 109.5 ?
    H28A C28 H28B . . 109.5 ?
    C27 C28 H28C . . 109.5 ?
    H28A C28 H28C . . 109.5 ?
    H28B C28 H28C . . 109.5 ?
    N8 C29 C30 . . 114.2(2) ?
    N8 C29 H29A . . 108.7 ?
    C30 C29 H29A . . 108.7 ?
    N8 C29 H29B . . 108.7 ?
    C30 C29 H29B . . 108.7 ?
    H29A C29 H29B . . 107.6 ?
    C29 C30 H30A . . 109.5 ?
    C29 C30 H30B . . 109.5 ?
    H30A C30 H30B . . 109.5 ?
    C29 C30 H30C . . 109.5 ?
    H30A C30 H30C . . 109.5 ?
    H30B C30 H30C . . 109.5 ?
loop_
    _geom_torsion_atom_site_label_1
    _geom_torsion_atom_site_label_2
    _geom_torsion_atom_site_label_3
    _geom_torsion_atom_site_label_4
    _geom_torsion_site_symmetry_1
    _geom_torsion_site_symmetry_2
    _geom_torsion_site_symmetry_3
    _geom_torsion_site_symmetry_4
    _geom_torsion
    _geom_torsion_publ_flag
    N5 Zn1 N1 C1 . . . . 146.45(16) ?
    Cl1 Zn1 N1 C1 . . . . 25.15(18) ?
    Cl2 Zn1 N1 C1 . . . . -94.64(17) ?
    N5 Zn1 N1 C5 . . . . -29.95(19) ?
    Cl1 Zn1 N1 C5 . . . . -151.25(15) ?
    Cl2 Zn1 N1 C5 . . . . 88.96(16) ?
    C5 N2 N3 C6 . . . . -179.03(19) ?
    N1 Zn1 N5 C16 . . . . 135.03(17) ?
    Cl1 Zn1 N5 C16 . . . . -103.94(17) ?
    Cl2 Zn1 N5 C16 . . . . 14.72(18) ?
    N1 Zn1 N5 C20 . . . . -40.56(19) ?
    Cl1 Zn1 N5 C20 . . . . 80.47(16) ?
    Cl2 Zn1 N5 C20 . . . . -160.87(15) ?
    C20 N6 N7 C21 . . . . -178.30(19) ?
    C5 N1 C1 C2 . . . . 1.6(3) ?
    Zn1 N1 C1 C2 . . . . -174.77(17) ?
    N1 C1 C2 C3 . . . . -1.1(3) ?
    C1 C2 C3 C4 . . . . -1.3(3) ?
    C2 C3 C4 C5 . . . . 3.0(3) ?
    C1 N1 C5 C4 . . . . 0.2(3) ?
    Zn1 N1 C5 C4 . . . . 176.66(16) ?
    C1 N1 C5 N2 . . . . -179.48(19) ?
    Zn1 N1 C5 N2 . . . . -3.0(2) ?
    C3 C4 C5 N1 . . . . -2.5(3) ?
    C3 C4 C5 N2 . . . . 177.1(2) ?
    N3 N2 C5 N1 . . . . 172.75(18) ?
    N3 N2 C5 C4 . . . . -6.9(3) ?
    N2 N3 C6 C11 . . . . 0.5(3) ?
    N2 N3 C6 C7 . . . . -179.7(2) ?
    N3 C6 C7 C8 . . . . -179.8(2) ?
    C11 C6 C7 C8 . . . . 0.0(4) ?
    C6 C7 C8 C9 . . . . 1.1(4) ?
    C14 N4 C9 C8 . . . . 4.7(3) ?
    C12 N4 C9 C8 . . . . -165.6(2) ?
    C14 N4 C9 C10 . . . . -174.8(2) ?
    C12 N4 C9 C10 . . . . 14.9(3) ?
    C7 C8 C9 N4 . . . . 179.8(2) ?
    C7 C8 C9 C10 . . . . -0.7(3) ?
    N4 C9 C10 C11 . . . . 178.6(2) ?
    C8 C9 C10 C11 . . . . -0.9(3) ?
    C9 C10 C11 C6 . . . . 2.1(4) ?
    N3 C6 C11 C10 . . . . 178.1(2) ?
    C7 C6 C11 C10 . . . . -1.7(3) ?
    C9 N4 C12 C13 . . . . 69.6(3) ?
    C14 N4 C12 C13 . . . . -101.3(2) ?
    C9 N4 C14 C15 . . . . -93.7(3) ?
    C12 N4 C14 C15 . . . . 77.0(3) ?
    C20 N5 C16 C17 . . . . 0.7(3) ?
    Zn1 N5 C16 C17 . . . . -174.90(17) ?
    N5 C16 C17 C18 . . . . -0.3(3) ?
    C16 C17 C18 C19 . . . . -0.5(3) ?
    C17 C18 C19 C20 . . . . 0.9(3) ?
    C16 N5 C20 C19 . . . . -0.3(3) ?
    Zn1 N5 C20 C19 . . . . 175.45(17) ?
    C16 N5 C20 N6 . . . . -178.30(19) ?
    Zn1 N5 C20 N6 . . . . -2.6(2) ?
    C18 C19 C20 N5 . . . . -0.5(3) ?
    C18 C19 C20 N6 . . . . 177.2(2) ?
    N7 N6 C20 N5 . . . . -179.76(18) ?
    N7 N6 C20 C19 . . . . 2.3(3) ?
    N6 N7 C21 C22 . . . . -179.9(2) ?
    N6 N7 C21 C26 . . . . 1.3(3) ?
    N7 C21 C22 C23 . . . . -178.7(2) ?
    C26 C21 C22 C23 . . . . 0.1(3) ?
    C21 C22 C23 C24 . . . . -0.3(4) ?
    C27 N8 C24 C23 . . . . -173.3(2) ?
    C29 N8 C24 C23 . . . . 1.7(3) ?
    C27 N8 C24 C25 . . . . 6.9(3) ?
    C29 N8 C24 C25 . . . . -178.1(2) ?
    C22 C23 C24 N8 . . . . -179.0(2) ?
    C22 C23 C24 C25 . . . . 0.8(3) ?
    N8 C24 C25 C26 . . . . 178.6(2) ?
    C23 C24 C25 C26 . . . . -1.3(3) ?
    C24 C25 C26 C21 . . . . 1.1(4) ?
    N7 C21 C26 C25 . . . . 178.2(2) ?
    C22 C21 C26 C25 . . . . -0.5(3) ?
    C24 N8 C27 C28 . . . . 74.3(3) ?
    C29 N8 C27 C28 . . . . -101.0(2) ?
    C24 N8 C29 C30 . . . . -91.3(3) ?
    C27 N8 C29 C30 . . . . 84.0(3) ?
loop_
    _geom_hbond_atom_site_label_D
    _geom_hbond_atom_site_label_H
    _geom_hbond_atom_site_label_A
    _geom_hbond_site_symmetry_A
    _geom_hbond_distance_DH
    _geom_hbond_distance_HA
    _geom_hbond_distance_DA
    _geom_hbond_angle_DHA
    C17 H17 Cl1 4_585 0.95 2.72 3.486(2) 138
data_global
_journal_date_recd_electronic     2011-05-20
_journal_date_accepted     2011-06-13
_journal_name_full     'Acta Crystallographica, Section E'
_journal_year     2011
_journal_volume     67
_journal_issue      7
_journal_page_first     m955
_journal_page_last     m956
_journal_paper_category     QM
_journal_coeditor_code     FJ2423
_publ_contact_author_name     'Nararak Leesakul'
_publ_contact_author_address
;
Department of Chemistry and  Center for Innovation in Chemistry,
Faculty of Science, Prince of Songkla University,
Hat Yai, Songkhla, 90112,
Thailand
;
_publ_contact_author_email     'nararak.le@psu.ac.th'
_publ_contact_author_fax     '+6674885541'
_publ_contact_author_phone     '+6674885541'
_publ_section_title
;\
Dichloridobis{<i>N</i>,<i>N</i>-diethyl-4-[(pyridin-2-yl-\k<i>N</i>)diazenyl]\
aniline}zinc
;
loop_
    _publ_author_name
    _publ_author_footnote
    _publ_author_address
    'Leesakul, Nararak' .
;
Department of Chemistry and  Center for Innovation in Chemistry,
Faculty of Science, Prince of Songkla University,
Hat Yai, Songkhla 90112,
Thailand
;
    'Pakawatchai, Chaveng' .
;
Department of Chemistry and  Center for Innovation in Chemistry,
Faculty of Science, Prince of Songkla University,
Hat Yai, Songkhla 90112,
Thailand
;
    'Saithong, Saowanit' .
;
Department of Chemistry and  Center for Innovation in Chemistry,
Faculty of Science, Prince of Songkla University,
Hat Yai, Songkhla 90112,
Thailand
;
    'Tantirungrotechai, Yuthana' .
;
National Nanotechnology Center,
National Science and Technology Development Agency,
Thailand Science Park,
Klong Luang, Pathumthani 12120
Thailand
;
    'Kwanplod, Kwanchanok' .
;
Department of Chemistry and  Center for Innovation in Chemistry,
Faculty of Science, Prince of Songkla University,
Hat Yai, Songkhla 90112,
Thailand
;
