# Supplementary material for: Dichloridobis{N,N-diethyl-4-[(pyridin-2-yl-κN)diazen­yl]aniline}zinc
Source: Acta Crystallogr Sect E Struct Rep Online. 2011 Jun 18;67(Pt 7):m955–6. doi: 10.1107/S1600536811022884 (PMC3151768; doi:10.1107/S1600536811022884)
Supplement: Supplementary file 2 [file e-67-0m955-Isup2.hkl]

# 
# h,k,l, Fc-squared, Fo-squared, sigma(Fo-squared) and status flag 
# 
data_I
_shelx_title ' znde-P21-c in P2(1)/c' 
_shelx_refln_list_code          4 
_shelx_F_calc_maximum      305.02 
_exptl_crystal_F_000      1344.00 
_reflns_d_resolution_high  0.8409 
 
loop_ 
 _symmetry_equiv_pos_as_xyz 
 'x, y, z' 
 '-x, y+1/2, -z+1/2' 
 '-x, -y, -z' 
 'x, -y-1/2, z-1/2' 
 
_cell_length_a    13.4058 
_cell_length_b    13.8797 
_cell_length_c    16.8157 
_cell_angle_alpha  90.000 
_cell_angle_beta  100.562 
_cell_angle_gamma  90.000 
 
_shelx_F_squared_multiplier     1.000 
 
loop_ 
 _refln_index_h 
 _refln_index_k 
 _refln_index_l 
 _refln_F_squared_calc 
 _refln_F_squared_meas 
 _refln_F_squared_sigma 
 _refln_observed_status 
   1   0   0      908.54      973.39     18.24 o 
   2   0   0    16734.27    17876.21    267.58 o 
   3   0   0      443.07      443.73     19.52 o 
   4   0   0    93036.33   104662.91   1597.43 o 
   5   0   0      695.55      646.76     24.71 o 
   6   0   0      975.35      848.97     29.82 o 
   7   0   0     9381.91     8775.69    156.00 o 
   8   0   0      182.91      169.00     18.89 o 
   9   0   0    21954.63    21218.66    338.01 o 
  10   0   0      471.38      492.47     44.12 o 
  11   0   0     5755.79     5554.72    144.80 o 
  12   0   0      150.86      190.87     37.59 o 
  13   0   0      365.18      236.38     54.59 o 
  14   0   0       53.79      161.50     51.98 o 
  15   0   0        5.18      -41.37     43.08 o 
   1   1   0    30154.57    34216.29    377.53 o 
   2   1   0       81.24       83.29      6.40 o 
   3   1   0     6219.81     6344.44     85.76 o 
   4   1   0     8851.46     9453.02    106.51 o 
   5   1   0     1067.54     1003.06     30.67 o 
   6   1   0      676.24      617.63     18.15 o 
   7   1   0     1412.35     1343.99     28.41 o 
   8   1   0     7009.09     6736.93     87.93 o 
   9   1   0      385.94      398.46     21.95 o 
  10   1   0     9796.29     9633.02    134.50 o 
  11   1   0       42.04       75.98     17.40 o 
  12   1   0      660.06      662.72     44.25 o 
  13   1   0      206.67      235.02     33.78 o 
  14   1   0        6.14       34.58     30.28 o 
  15   1   0     1340.19     1444.13     91.59 o 
   0   2   0     1127.25     1236.29     26.15 o 
   1   2   0     1681.46     1797.48     24.10 o 
   2   2   0    17387.33    19585.48    253.92 o 
   3   2   0     5167.97     5433.03     76.56 o 
   4   2   0    11465.14    11655.63    140.44 o 
   5   2   0       69.15       97.51     10.64 o 
   6   2   0      855.87      770.40     25.33 o 
   7   2   0     3185.92     2845.96     53.93 o 
   8   2   0      596.92      625.48     26.63 o 
   9   2   0     5703.73     5607.62     87.07 o 
  10   2   0        9.93        0.89     13.80 o 
  11   2   0     1049.10     1038.84     42.33 o 
  12   2   0     1532.48     1534.46     61.76 o 
  13   2   0     1683.39     1618.13     67.77 o 
  14   2   0     1777.78     1701.73     90.28 o 
  15   2   0      829.57      931.87     83.95 o 
   1   3   0    17715.82    19344.44    205.10 o 
   2   3   0      911.65      850.78     19.60 o 
   3   3   0    36876.01    38346.57    427.63 o 
   4   3   0    11547.86    11648.43    154.35 o 
   5   3   0     2967.15     2808.28     51.60 o 
   6   3   0     1358.94     1251.16     29.47 o 
   7   3   0      152.09      184.56     15.11 o 
   8   3   0     2959.62     2838.27     53.07 o 
   9   3   0       26.98       48.71     14.11 o 
  10   3   0     1396.18     1277.40     44.35 o 
  11   3   0      429.52      483.19     32.49 o 
  12   3   0     7080.38     6832.89    120.84 o 
  13   3   0     1908.76     1871.54     72.38 o 
  14   3   0     3996.14     3629.54     99.47 o 
  15   3   0      709.08      696.41     54.35 o 
   0   4   0     2386.50     2811.60     58.43 o 
   1   4   0      908.16      931.43     20.02 o 
   2   4   0     9028.44     9669.58    109.64 o 
   3   4   0     1715.85     1633.25     30.62 o 
   4   4   0    15150.64    15533.35    184.23 o 
   5   4   0     5804.68     5561.93     86.65 o 
   6   4   0     1531.67     1419.83     37.42 o 
   7   4   0      119.03       92.32     15.94 o 
   8   4   0        4.15       23.13     13.68 o 
   9   4   0       50.62       43.77     17.01 o 
  10   4   0      343.62      348.49     29.83 o 
  11   4   0     3022.47     2994.72     70.80 o 
  12   4   0       49.82       65.15     22.65 o 
  13   4   0     2298.68     2232.20     79.44 o 
  14   4   0      541.35      551.06     60.99 o 
  15   4   0      638.00      670.44     54.72 o 
   1   5   0     3589.32     3878.99     52.20 o 
   2   5   0     1632.27     1630.68     34.65 o 
   3   5   0     6865.57     6908.16     91.18 o 
   4   5   0    10150.81    10197.49    128.49 o 
   5   5   0    10136.78    10106.40    129.09 o 
   6   5   0     4239.48     4096.21     72.83 o 
   7   5   0      217.03      240.21     21.34 o 
   8   5   0      449.11      450.47     28.69 o 
   9   5   0       41.18       26.88     17.85 o 
  10   5   0      608.83      641.36     36.81 o 
  11   5   0       69.34       75.67     23.24 o 
  12   5   0     4859.04     4659.72    109.37 o 
  13   5   0     2524.48     2520.42     75.77 o 
  14   5   0      719.60      794.09     57.23 o 
   0   6   0     3245.56     3262.22     67.34 o 
   1   6   0      619.15      669.04     19.75 o 
   2   6   0     4131.01     3965.74     55.39 o 
   3   6   0       98.36       85.45     10.32 o 
   4   6   0     7589.14     7627.55    102.72 o 
   5   6   0     5902.28     5810.11     84.02 o 
   6   6   0     2402.00     2355.09     45.71 o 
   7   6   0      927.39      887.41     36.61 o 
   8   6   0      380.86      416.30     29.20 o 
   9   6   0     1181.69     1138.06     45.18 o 
  10   6   0      118.85       84.43     22.43 o 
  11   6   0     4681.33     4567.08    104.47 o 
  12   6   0     4519.62     4224.19     94.08 o 
  13   6   0      522.86      579.43     43.41 o 
  14   6   0      294.42      307.89     52.84 o 
   1   7   0     1056.40     1056.98     26.94 o 
   2   7   0     1268.08     1232.17     28.18 o 
   3   7   0     2871.23     2948.54     47.12 o 
   4   7   0      842.77      827.47     31.36 o 
   5   7   0     1145.62     1132.09     32.83 o 
   6   7   0      657.14      618.98     25.57 o 
   7   7   0     1113.41     1131.27     42.30 o 
   8   7   0     1519.70     1465.69     49.75 o 
   9   7   0      134.89      187.48     25.95 o 
  10   7   0      598.47      640.49     39.45 o 
  11   7   0      728.68      716.81     46.87 o 
  12   7   0       70.81       82.32     28.22 o 
  13   7   0        2.94       10.89     28.54 o 
  14   7   0      428.33      448.25     43.91 o 
   0   8   0    12395.22    13098.06    217.10 o 
   1   8   0      408.87      409.62     19.44 o 
   2   8   0     2541.04     2627.27     45.65 o 
   3   8   0      446.87      468.15     20.34 o 
   4   8   0      878.73     1058.74     33.35 o 
   5   8   0        8.09       -7.22     12.68 o 
   6   8   0      578.61      559.20     27.29 o 
   7   8   0     1273.64     1234.64     46.26 o 
   8   8   0      970.17      891.37     42.70 o 
   9   8   0     3384.99     3187.91     75.44 o 
  10   8   0      249.59      273.50     34.56 o 
  11   8   0      375.93      349.33     35.47 o 
  12   8   0       19.16       45.17     32.96 o 
  13   8   0      186.22      199.29     34.08 o 
   1   9   0     5891.57     5625.96     79.52 o 
   2   9   0     2863.12     3409.41     56.19 o 
   3   9   0     1587.37     1774.50     38.67 o 
   4   9   0      383.46      412.17     26.17 o 
   5   9   0       23.27       22.77     15.59 o 
   6   9   0     1260.25     1276.65     54.87 o 
   7   9   0       19.40       31.20     21.06 o 
   8   9   0     3819.12     3889.35     84.39 o 
   9   9   0       33.91       28.16     21.98 o 
  10   9   0     1845.19     1882.22     64.82 o 
  11   9   0      148.73      198.68     32.21 o 
  12   9   0      158.44      190.64     33.56 o 
  13   9   0       15.71       41.64     32.64 o 
   0  10   0      259.65      424.57     36.00 o 
   1  10   0     2142.42     2284.78     45.97 o 
   2  10   0      412.04      440.89     24.53 o 
   3  10   0        6.11       21.05     13.72 o 
   4  10   0      491.54      510.19     28.71 o 
   5  10   0     1097.12     1067.34     38.97 o 
   6  10   0       29.42       62.38     22.68 o 
   7  10   0      723.84      762.92     45.67 o 
   8  10   0       11.02       24.29     22.89 o 
   9  10   0     1421.47     1524.98     59.26 o 
  10  10   0        7.83       19.85     25.85 o 
  11  10   0      121.33      172.55     33.40 o 
  12  10   0       57.48      114.84     34.23 o 
   1  11   0      248.23      248.40     21.17 o 
   2  11   0      191.81      218.24     21.01 o 
   3  11   0       17.55        7.00     18.55 o 
   4  11   0      228.00      226.22     24.01 o 
   5  11   0     1060.27      996.59     39.72 o 
   6  11   0      345.11      311.17     31.31 o 
   7  11   0       21.34       28.23     23.45 o 
   8  11   0      594.00      660.93     43.43 o 
   9  11   0        8.83       47.15     30.39 o 
  10  11   0      129.83      131.05     31.38 o 
  11  11   0       26.76       67.25     35.77 o 
   0  12   0       82.87       92.40     27.38 o 
   1  12   0      111.49       88.60     19.08 o 
   2  12   0       56.57       50.67     19.94 o 
   3  12   0      227.57      287.93     26.41 o 
   4  12   0      315.79      335.05     27.71 o 
   5  12   0      398.02      441.43     35.50 o 
   6  12   0      387.33      392.19     35.33 o 
   7  12   0      261.72      260.17     32.41 o 
   8  12   0       43.95       82.14     28.78 o 
   9  12   0        0.61      -39.96     32.30 o 
  10  12   0      274.23      322.47     45.10 o 
   1  13   0      818.56      818.67     35.73 o 
   2  13   0      332.22      321.68     29.01 o 
   3  13   0        8.56        5.01     20.93 o 
   4  13   0      260.55      254.48     27.99 o 
   5  13   0      228.19      190.89     30.40 o 
   6  13   0      177.37      123.81     34.29 o 
   7  13   0       38.66       28.59     33.12 o 
   8  13   0      730.85      781.24     57.13 o 
   9  13   0        9.01        2.74     34.99 o 
   0  14   0      548.59      630.52     48.35 o 
   1  14   0        0.29        4.92     22.47 o 
   2  14   0        5.88        3.23     22.89 o 
   3  14   0      252.45      313.26     34.90 o 
   4  14   0      365.22      397.88     42.50 o 
   5  14   0      422.88      410.91     44.00 o 
   6  14   0       22.58       50.50     34.38 o 
   7  14   0       49.77       90.33     35.12 o 
   8  14   0        0.04       -1.45     39.17 o 
   1  15   0      450.12      454.79     39.45 o 
   2  15   0       48.67       86.24     29.92 o 
   3  15   0       25.25       19.37     30.26 o 
   4  15   0       44.57       71.90     35.34 o 
   5  15   0       48.87       24.71     35.16 o 
   6  15   0      245.11      261.92     44.74 o 
   0  16   0       93.20       81.68     61.79 o 
   1  16   0       24.26       44.50     39.42 o 
   2  16   0      226.55      310.09     43.84 o 
   3  16   0       33.35       33.14     39.71 o 
 -15   1   1      148.03      193.98     40.31 o 
 -14   1   1      247.89      358.33     44.97 o 
 -13   1   1       15.94       -0.16     26.29 o 
 -12   1   1     1505.04     1393.18     58.47 o 
 -11   1   1       61.48       59.21     20.24 o 
 -10   1   1     1241.63     1172.59     35.94 o 
  -9   1   1      368.06      392.35     19.33 o 
  -8   1   1     1769.80     1770.79     39.90 o 
  -7   1   1       85.81       84.26     10.22 o 
  -6   1   1      119.46      112.51     11.75 o 
  -5   1   1      824.47      818.60     19.78 o 
  -4   1   1     2403.07     2357.72     34.47 o 
  -3   1   1    10919.38    11502.90    125.31 o 
  -2   1   1      864.99      875.79     15.22 o 
  -1   1   1     7522.47     8032.34     91.55 o 
   0   1   1       25.94       33.56      2.87 o 
   1   1   1     4175.67     4391.90     50.21 o 
   2   1   1       10.98       15.89      5.50 o 
   3   1   1    44865.62    48498.90    539.96 o 
   4   1   1     5772.91     6082.93     79.31 o 
   5   1   1     3718.93     3986.82     57.18 o 
   6   1   1        1.05       18.98      7.38 o 
   7   1   1     3196.27     3195.11     48.64 o 
   8   1   1      612.51      595.74     20.65 o 
   9   1   1      168.67      180.11     14.50 o 
  10   1   1      391.30      412.81     25.36 o 
  11   1   1       24.13       27.89     20.43 o 
  12   1   1      321.47      300.43     33.93 o 
  13   1   1       19.20        6.32     37.21 o 
  14   1   1      827.88      772.43     60.05 o 
  15   1   1       65.65      132.09     45.26 o 
 -15   2   1       10.76        0.86     34.45 o 
 -14   2   1      612.80      625.53     50.14 o 
 -13   2   1      118.41      129.38     30.70 o 
 -12   2   1       68.06       54.73     19.93 o 
 -11   2   1      184.09      186.83     23.79 o 
 -10   2   1        4.60        6.17     14.40 o 
  -9   2   1     1413.17     1311.56     34.48 o 
  -8   2   1      156.77      176.00     13.55 o 
  -7   2   1      447.54      484.96     18.05 o 
  -6   2   1      687.05      685.59     19.47 o 
  -5   2   1      131.71      141.35     10.06 o 
  -4   2   1     1957.42     1894.73     29.54 o 
  -3   2   1     1547.01     1515.86     33.21 o 
  -2   2   1    50808.10    55969.20    577.04 o 
  -1   2   1      251.74      312.35      9.47 o 
   0   2   1    13009.39    13972.43    147.97 o 
   1   2   1     3507.26     3636.81     43.20 o 
   2   2   1    49915.78    57183.41    682.22 o 
   3   2   1      162.90      164.79     10.74 o 
   4   2   1    27201.48    29788.60    339.33 o 
   5   2   1       43.94       31.83      9.17 o 
   6   2   1     1936.34     2003.21     38.82 o 
   7   2   1     3611.65     3314.36     56.34 o 
   8   2   1     1281.33     1434.46     47.97 o 
   9   2   1     1795.95     1731.90     42.32 o 
  10   2   1      325.05      344.63     40.42 o 
  11   2   1      145.74      184.56     24.64 o 
  12   2   1      378.91      405.63     38.09 o 
  13   2   1        0.03      -28.78     25.99 o 
  14   2   1      350.12      366.73     41.75 o 
  15   2   1      129.60       77.16     36.94 o 
 -15   3   1      236.15      270.04     50.31 o 
 -14   3   1      891.52      887.87     55.73 o 
 -13   3   1      599.31      573.20     44.66 o 
 -12   3   1      733.39      732.21     39.46 o 
 -11   3   1      344.55      380.03     29.95 o 
 -10   3   1     5328.05     5090.42     93.17 o 
  -9   3   1      177.95      175.65     17.55 o 
  -8   3   1     1311.17     1256.29     28.82 o 
  -7   3   1       20.57       17.39      8.86 o 
  -6   3   1      817.60      781.62     20.41 o 
  -5   3   1        1.97        1.37      6.63 o 
  -4   3   1     1979.43     2036.70     34.95 o 
  -3   3   1    14510.84    15534.31    180.44 o 
  -2   3   1        4.54        7.41      6.55 o 
  -1   3   1    31868.87    36362.06    405.48 o 
   0   3   1       88.06       99.07      8.01 o 
   1   3   1      332.70      317.46     11.33 o 
   2   3   1     3567.10     3963.76     60.36 o 
   3   3   1    45133.45    50998.23    615.09 o 
   4   3   1        6.17       14.16      9.73 o 
   5   3   1        3.16       -2.02     10.15 o 
   6   3   1     4225.32     4437.80     67.18 o 
   7   3   1     2161.61     2280.98     57.81 o 
   8   3   1     4056.90     3843.55     65.18 o 
   9   3   1      314.65      342.71     23.89 o 
  10   3   1     1181.10     1229.80     44.92 o 
  11   3   1      568.07      517.89     34.27 o 
  12   3   1      140.63      170.74     31.19 o 
  13   3   1      483.50      506.31     57.30 o 
  14   3   1        6.78       30.70     30.61 o 
  15   3   1      798.57      840.56     79.71 o 
 -15   4   1       64.54      105.00     40.13 o 
 -14   4   1      197.12      199.13     37.30 o 
 -13   4   1     1203.16     1201.67     73.06 o 
 -12   4   1      522.99      526.10     36.70 o 
 -11   4   1     3039.07     2849.15     68.53 o 
 -10   4   1       40.77       37.13     17.68 o 
  -9   4   1     3124.63     2970.66     92.12 o 
  -8   4   1       55.11       67.70     13.02 o 
  -7   4   1       91.12       75.57     15.13 o 
  -6   4   1      116.16      124.37     12.23 o 
  -5   4   1     2101.40     2076.71     43.53 o 
  -4   4   1     2345.54     2311.08     39.55 o 
  -3   4   1      183.93      186.46     10.65 o 
  -2   4   1    10534.72    11332.95    126.62 o 
  -1   4   1     1668.99     1810.94     28.96 o 
   0   4   1    23658.94    26517.47    280.33 o 
   1   4   1     1269.40     1337.05     24.35 o 
   2   4   1     1408.23     1428.02     25.17 o 
   3   4   1    12985.22    14054.17    166.84 o 
   4   4   1     2121.90     2451.02     47.14 o 
   5   4   1     5012.93     5039.32    102.87 o 
   6   4   1        2.50        5.96     17.66 o 
   7   4   1    20484.36    21224.70    278.81 o 
   8   4   1       23.79       15.39     14.04 o 
   9   4   1      501.03      503.08     31.02 o 
  10   4   1       32.57       41.21     20.82 o 
  11   4   1      226.52      229.09     36.00 o 
  12   4   1      375.45      400.16     50.80 o 
  13   4   1      118.24      175.98     35.52 o 
  14   4   1       29.75       88.46     36.19 o 
  15   4   1       50.88       84.74     45.56 o 
 -15   5   1      591.05      584.90     52.12 o 
 -14   5   1     1837.83     1902.60     78.33 o 
 -13   5   1     1347.98     1388.60     57.45 o 
 -12   5   1     1194.60     1160.02     51.58 o 
 -11   5   1      871.60      886.16     44.13 o 
 -10   5   1      118.35      111.91     21.78 o 
  -9   5   1     2843.31     2736.14     63.20 o 
  -8   5   1     1803.38     1822.76     61.01 o 
  -7   5   1      150.57      181.89     19.03 o 
  -6   5   1      484.81      519.75     26.28 o 
  -5   5   1     5375.62     5357.82     97.93 o 
  -4   5   1       80.97       71.62     10.66 o 
  -3   5   1     1424.14     1443.18     27.18 o 
  -2   5   1        2.93        8.15      7.55 o 
  -1   5   1     1314.85     1435.66     26.73 o 
   0   5   1      726.38      814.52     20.09 o 
   1   5   1      695.41      894.35     21.11 o 
   2   5   1      219.82      204.08     11.99 o 
   3   5   1      219.70      197.90     13.60 o 
   4   5   1     2362.76     2244.03     62.23 o 
   5   5   1     2740.80     2779.71     55.25 o 
   6   5   1     1440.50     1577.15     41.74 o 
   7   5   1        2.86       -0.18     12.68 o 
   8   5   1     2542.88     2431.35     74.65 o 
   9   5   1       36.54       30.24     17.14 o 
  10   5   1      285.65      286.59     30.60 o 
  11   5   1      317.25      305.40     33.94 o 
  12   5   1        2.80       21.77     30.25 o 
  13   5   1      166.20      212.00     37.41 o 
  14   5   1        6.52       63.55     34.91 o 
 -14   6   1      832.35      809.41     57.13 o 
 -13   6   1      732.68      843.16     54.76 o 
 -12   6   1      188.38      241.51     31.40 o 
 -11   6   1       31.16       24.82     21.91 o 
 -10   6   1      155.66      174.97     25.20 o 
  -9   6   1       15.57       17.71     18.21 o 
  -8   6   1     1719.29     1594.56     47.37 o 
  -7   6   1     2036.12     1888.02     35.71 o 
  -6   6   1     8053.19     8100.12    111.04 o 
  -5   6   1     4727.36     4766.37     72.44 o 
  -4   6   1     7648.15     7731.28    103.93 o 
  -3   6   1     1470.73     1532.34     31.49 o 
  -2   6   1      344.32      381.74     16.09 o 
  -1   6   1        5.02       15.57      8.29 o 
   0   6   1      347.81      334.92     15.30 o 
   1   6   1      174.95      210.11     13.18 o 
   2   6   1    13874.94    15199.25    170.85 o 
   3   6   1     1787.08     1629.07     43.47 o 
   4   6   1      832.19      791.66     25.36 o 
   5   6   1    10427.69    10294.42    133.79 o 
   6   6   1      478.06      569.59     29.54 o 
   7   6   1     4791.78     4803.95     87.27 o 
   8   6   1      374.28      457.55     30.05 o 
   9   6   1      257.68      269.29     34.68 o 
  10   6   1       61.33       64.09     22.53 o 
  11   6   1        7.91        4.55     21.81 o 
  12   6   1      346.58      366.65     44.34 o 
  13   6   1      793.48      819.29     57.63 o 
  14   6   1      552.86      656.27     68.92 o 
 -14   7   1     2948.29     3022.39     98.03 o 
 -13   7   1      197.87      187.93     32.76 o 
 -12   7   1      394.14      436.10     37.72 o 
 -11   7   1       33.50       11.41     26.49 o 
 -10   7   1      818.73      746.72     41.74 o 
  -9   7   1     1212.27     1204.09     48.04 o 
  -8   7   1     2238.73     2194.79     76.99 o 
  -7   7   1     3487.37     3327.10     81.61 o 
  -6   7   1     6692.91     6511.61     95.39 o 
  -5   7   1    12559.44    12779.99    163.09 o 
  -4   7   1     1252.02     1361.95     36.33 o 
  -3   7   1    10542.66    11628.53    137.38 o 
  -2   7   1      433.47      506.80     19.45 o 
  -1   7   1      557.01      603.61     25.59 o 
   0   7   1      583.30      739.21     23.21 o 
   1   7   1     1354.68     1803.52     34.34 o 
   2   7   1       51.10       14.12      9.38 o 
   3   7   1     1736.27     1472.58     39.34 o 
   4   7   1     8376.61     8551.86    115.77 o 
   5   7   1     3065.84     3055.91     55.28 o 
   6   7   1     3779.17     3768.77    102.85 o 
   7   7   1      149.88      155.28     21.58 o 
   8   7   1      379.27      381.24     31.33 o 
   9   7   1       62.79       76.83     22.68 o 
  10   7   1      950.43     1073.30     48.95 o 
  11   7   1      260.88      332.14     33.81 o 
  12   7   1     1022.89     1133.37     55.14 o 
  13   7   1     1442.37     1573.14     65.78 o 
  14   7   1      320.99      294.11     44.39 o 
 -13   8   1     4701.38     4708.04    106.92 o 
 -12   8   1      358.33      411.94     38.51 o 
 -11   8   1       42.90       91.37     27.12 o 
 -10   8   1      587.36      586.30     39.08 o 
  -9   8   1     2139.70     2113.89     61.92 o 
  -8   8   1      138.07      125.95     30.27 o 
  -7   8   1     1430.75     1387.86     47.87 o 
  -6   8   1     5171.19     4784.19    143.57 o 
  -5   8   1     5718.97     5775.06     94.99 o 
  -4   8   1    11732.70    11566.23    139.65 o 
  -3   8   1      203.50      225.55     15.72 o 
  -2   8   1      628.14      751.20     24.63 o 
  -1   8   1      296.21      374.68     18.81 o 
   0   8   1      888.47     1014.37     27.74 o 
   1   8   1     1864.05     2258.36     41.38 o 
   2   8   1      427.92      437.71     20.28 o 
   3   8   1    11030.33    11928.28    143.34 o 
   4   8   1     4257.68     4447.72     72.86 o 
   5   8   1     8032.41     8033.35    113.86 o 
   6   8   1       95.62       79.56     19.43 o 
   7   8   1       47.10       35.58     20.51 o 
   8   8   1        9.16      -13.75     19.78 o 
   9   8   1      237.24      193.18     27.30 o 
  10   8   1       12.07       41.43     23.13 o 
  11   8   1     1336.27     1356.95     78.25 o 
  12   8   1      694.61      715.21     47.93 o 
  13   8   1      594.61      817.95     68.26 o 
 -13   9   1      541.67      557.11     46.97 o 
 -12   9   1     2221.63     2254.92    109.59 o 
 -11   9   1       11.99      -12.82     24.93 o 
 -10   9   1     1159.64     1156.14     52.79 o 
  -9   9   1      592.54      559.34     50.01 o 
  -8   9   1      237.34      254.93     31.36 o 
  -7   9   1      452.08      509.59     34.57 o 
  -6   9   1     1359.33     1300.93     43.20 o 
  -5   9   1     5989.00     5976.38    100.64 o 
  -4   9   1      531.44      537.33     24.80 o 
  -3   9   1     7884.19     7949.23    104.29 o 
  -2   9   1     1840.55     1825.51     38.95 o 
  -1   9   1      776.98      692.34     25.44 o 
   0   9   1      117.58      144.67     15.20 o 
   1   9   1     2715.21     2494.79     46.21 o 
   2   9   1     2894.70     2994.45     51.98 o 
   3   9   1     3086.05     3123.84     60.10 o 
   4   9   1     4737.68     4420.35    101.47 o 
   5   9   1      716.85      775.96     32.32 o 
   6   9   1     4566.58     4315.93    139.82 o 
   7   9   1       42.88       63.02     22.65 o 
   8   9   1     1824.85     1865.44     60.00 o 
   9   9   1      482.43      531.22     46.56 o 
  10   9   1     1964.96     2113.61     68.91 o 
  11   9   1      165.32      193.39     32.71 o 
  12   9   1      428.42      476.78     52.37 o 
 -12  10   1       71.75       64.09     47.08 o 
 -11  10   1     2493.92     2528.28     77.84 o 
 -10  10   1      258.14      261.58     33.22 o 
  -9  10   1     3028.83     2910.01     81.80 o 
  -8  10   1      884.12      871.93     45.50 o 
  -7  10   1      399.97      351.59     34.96 o 
  -6  10   1     1335.55     1327.89     53.54 o 
  -5  10   1      316.27      335.84     28.09 o 
  -4  10   1     2876.15     2749.86     65.34 o 
  -3  10   1      717.86      848.32     29.81 o 
  -2  10   1     4840.05     4740.12     72.90 o 
  -1  10   1      354.27      331.22     21.28 o 
   0  10   1     5383.50     5429.89     81.57 o 
   1  10   1     5098.68     5300.05     78.67 o 
   2  10   1      264.56      289.56     20.57 o 
   3  10   1      217.13      320.95     27.13 o 
   4  10   1      322.02      361.76     26.48 o 
   5  10   1       16.28       18.63     18.11 o 
   6  10   1     1229.83     1208.34     48.91 o 
   7  10   1     4681.62     4670.87    104.24 o 
   8  10   1      215.37      192.95     29.03 o 
   9  10   1     3128.56     3121.91     79.47 o 
  10  10   1     1097.96     1085.01     69.91 o 
  11  10   1      554.37      574.34     64.56 o 
  12  10   1       93.56      147.26     34.17 o 
 -11  11   1       10.53       31.68     35.34 o 
 -10  11   1     2131.92     2293.16    124.52 o 
  -9  11   1      909.89      848.77     79.35 o 
  -8  11   1     1173.47     1270.72     54.86 o 
  -7  11   1     1051.60     1060.63     48.76 o 
  -6  11   1        4.82       18.85     29.96 o 
  -5  11   1       25.55       41.71     18.06 o 
  -4  11   1      271.09      257.21     24.44 o 
  -3  11   1     1017.59     1021.24     38.31 o 
  -2  11   1      528.39      548.23     27.39 o 
  -1  11   1    13487.65    13374.14    164.73 o 
   0  11   1      149.73      154.64     19.51 o 
   1  11   1     4608.91     4731.54     79.92 o 
   2  11   1     2235.27     2253.93     48.28 o 
   3  11   1      245.56      276.96     24.88 o 
   4  11   1       84.96       89.55     20.72 o 
   5  11   1       47.84       67.66     22.94 o 
   6  11   1      697.88      757.57     43.03 o 
   7  11   1      620.83      676.63     41.94 o 
   8  11   1     6244.61     6301.04    133.00 o 
   9  11   1      789.87      864.84     54.92 o 
  10  11   1     1929.10     1994.43     77.55 o 
  11  11   1      292.14      372.00     40.84 o 
 -10  12   1       12.28       19.71     35.57 o 
  -9  12   1     3358.28     3171.68     97.55 o 
  -8  12   1      807.02      859.35     56.84 o 
  -7  12   1      770.18      761.71     52.98 o 
  -6  12   1      601.89      590.94     46.28 o 
  -5  12   1       52.26       62.04     20.07 o 
  -4  12   1     1119.98     1046.06     41.51 o 
  -3  12   1      235.41      239.47     25.65 o 
  -2  12   1     6460.64     6437.42    102.27 o 
  -1  12   1     1201.08     1193.27     57.77 o 
   0  12   1    10148.56    10156.09    139.35 o 
   1  12   1      383.91      452.86     27.69 o 
   2  12   1     1359.68     1433.49     46.01 o 
   3  12   1      158.57      124.60     22.63 o 
   4  12   1      615.74      622.93     34.97 o 
   5  12   1     1093.21     1184.50     66.02 o 
   6  12   1        4.83        4.43     24.36 o 
   7  12   1     5885.11     5988.22    117.75 o 
   8  12   1        8.39       10.87     26.51 o 
   9  12   1     5283.69     5186.66    129.01 o 
  10  12   1       53.02       43.83     32.14 o 
  -9  13   1      331.55      330.63     44.43 o 
  -8  13   1     1333.96     1498.44     80.22 o 
  -7  13   1      492.39      473.72     46.86 o 
  -6  13   1      719.89      860.84     55.06 o 
  -5  13   1       92.26       82.55     31.24 o 
  -4  13   1      111.05      102.94     27.54 o 
  -3  13   1     1225.66     1255.46     46.39 o 
  -2  13   1        0.02      -23.31     19.84 o 
  -1  13   1     5939.28     5856.18     92.22 o 
   0  13   1      439.40      523.82     30.27 o 
   1  13   1     3707.78     3732.11     74.51 o 
   2  13   1     1117.77     1077.90     43.40 o 
   3  13   1     1816.96     1852.06     70.53 o 
   4  13   1       47.48      116.02     26.72 o 
   5  13   1       19.45        9.13     25.80 o 
   6  13   1     1522.95     1451.86     59.57 o 
   7  13   1      165.19      126.14     32.17 o 
   8  13   1     4458.83     4645.68    118.76 o 
   9  13   1       29.31       51.77     37.25 o 
  -8  14   1      606.14      667.37     75.96 o 
  -7  14   1     1466.41     1396.95     72.30 o 
  -6  14   1      559.92      513.82     47.19 o 
  -5  14   1      409.74      339.05     41.84 o 
  -4  14   1     1788.17     1797.70     63.83 o 
  -3  14   1        0.58       -6.62     25.16 o 
  -2  14   1      949.15      963.57     48.77 o 
  -1  14   1      486.21      462.00     38.12 o 
   0  14   1      866.72      899.64     39.50 o 
   1  14   1      156.06      178.32     27.15 o 
   2  14   1     1321.24     1289.95     49.14 o 
   3  14   1      253.29      419.27     33.82 o 
   4  14   1     1256.89     1228.99     55.25 o 
   5  14   1     1468.79     1583.13     81.08 o 
   6  14   1        0.85       -7.17     33.29 o 
   7  14   1      676.82      809.34     67.98 o 
   8  14   1      387.15      397.03     54.47 o 
  -6  15   1     1709.53     1738.87     78.66 o 
  -5  15   1     3451.53     3362.83    115.76 o 
  -4  15   1      223.23      269.17     41.27 o 
  -3  15   1     1380.48     1445.10     60.96 o 
  -2  15   1        5.14       -3.19     28.20 o 
  -1  15   1      545.87      517.13     40.99 o 
   0  15   1       13.26       35.05     31.28 o 
   1  15   1     1070.77     1039.54     52.75 o 
   2  15   1      769.30      803.78     48.79 o 
   3  15   1     2085.31     1945.97     75.97 o 
   4  15   1     2908.93     2919.15     91.70 o 
   5  15   1      125.90      110.32     38.01 o 
   6  15   1     1600.31     1592.16     75.48 o 
  -3  16   1      500.68      566.46     50.02 o 
  -2  16   1      685.74      701.42     49.34 o 
  -1  16   1      140.55      112.93     44.42 o 
   0  16   1        9.32       24.46     38.66 o 
   1  16   1      184.54      130.10     42.97 o 
   2  16   1     1409.90     1463.23     71.15 o 
   3  16   1     1751.93     1803.60     88.44 o 
 -15   0   2       36.62      102.81     61.14 o 
 -14   0   2      252.60      222.44    121.09 o 
 -13   0   2       13.88       32.66     34.03 o 
 -12   0   2      187.91      210.57     41.93 o 
 -11   0   2    19162.10    18347.78    304.59 o 
 -10   0   2     3532.13     3482.66     82.76 o 
  -9   0   2    20639.20    19850.85    318.53 o 
  -8   0   2     7964.24     7645.06    138.14 o 
  -7   0   2     1642.05     1783.14     55.18 o 
  -6   0   2       37.27       55.58     17.66 o 
  -5   0   2      497.19      549.48     23.91 o 
  -4   0   2     4164.52     4058.84     74.03 o 
  -3   0   2       10.96        8.83     14.73 o 
  -2   0   2    10249.33    10871.92    165.36 o 
  -1   0   2       17.92        9.47      4.68 o 
   0   0   2     4626.19     5189.04     93.03 o 
   1   0   2    14421.17    14972.31    223.11 o 
   2   0   2    15404.05    15710.09    236.24 o 
   3   0   2     1275.52     1194.09     36.25 o 
   4   0   2     2463.78     2449.57     50.59 o 
   5   0   2     8021.93     7742.32    130.70 o 
   6   0   2       31.25       55.86     12.36 o 
   7   0   2    36606.83    36964.78    558.73 o 
   8   0   2      932.58      862.41     42.36 o 
   9   0   2     2040.01     1791.16     53.06 o 
  10   0   2      156.78      133.52     31.84 o 
  11   0   2       82.41      121.70     47.66 o 
  12   0   2      209.76      260.07     41.90 o 
  13   0   2      154.83      195.50     51.45 o 
  14   0   2     2965.43     3017.69    171.95 o 
  15   0   2        3.96       19.96     52.95 o 
 -15   1   2      179.52      237.93     42.37 o 
 -14   1   2      423.23      414.31     46.78 o 
 -13   1   2       47.60       25.87     24.76 o 
 -12   1   2     4522.39     4217.74     87.16 o 
 -11   1   2      726.12      666.78     31.87 o 
 -10   1   2     6584.35     5793.58    103.31 o 
  -9   1   2     7326.34     6562.13     88.87 o 
  -8   1   2     2081.23     1937.21     48.83 o 
  -7   1   2     1453.80     1355.47     29.17 o 
  -6   1   2     1287.17     1265.72     31.45 o 
  -5   1   2      132.95      105.97     10.06 o 
  -4   1   2      173.99      174.70     10.40 o 
  -3   1   2     5446.22     5486.79     77.52 o 
  -2   1   2     6052.02     6063.57     63.94 o 
  -1   1   2    33797.48    35908.24    398.41 o 
   0   1   2    18424.46    19231.68    228.85 o 
   1   1   2     9491.63    10419.43    119.04 o 
   2   1   2    16438.61    17177.20    196.62 o 
   3   1   2     7397.41     7838.42     89.38 o 
   4   1   2     2048.10     1725.11     31.15 o 
   5   1   2      462.39      465.03     15.06 o 
   6   1   2     6644.47     6101.30     77.66 o 
   7   1   2      314.76      417.37     16.77 o 
   8   1   2     9412.28     9269.30    114.95 o 
   9   1   2     1500.11     1466.58     39.58 o 
  10   1   2      468.96      521.05     27.56 o 
  11   1   2      332.95      326.50     30.45 o 
  12   1   2       73.58       61.89     31.13 o 
  13   1   2      648.68      636.75     57.73 o 
  14   1   2      126.92      236.84     56.82 o 
  15   1   2     2305.21     2288.26    100.50 o 
 -15   2   2      128.69      174.51     40.84 o 
 -14   2   2        0.24      -39.37     26.25 o 
 -13   2   2     2064.09     2181.19     74.53 o 
 -12   2   2     1013.09     1028.85     44.24 o 
 -11   2   2     2803.43     2799.72     59.54 o 
 -10   2   2     2324.93     2326.22     45.54 o 
  -9   2   2     2840.64     2604.28     46.65 o 
  -8   2   2     1688.71     1674.10     34.45 o 
  -7   2   2     3150.29     2840.46     45.38 o 
  -6   2   2     2421.13     2161.70     36.31 o 
  -5   2   2      241.59      254.48     14.25 o 
  -4   2   2     3728.91     3401.04     45.92 o 
  -3   2   2      784.82      801.51     22.86 o 
  -2   2   2      129.29      150.31      7.95 o 
  -1   2   2        7.13       -1.94      5.87 o 
   0   2   2     8047.53     8500.94    106.24 o 
   1   2   2    14435.40    15812.74    168.17 o 
   2   2   2    57809.64    64880.10    669.09 o 
   3   2   2    37030.57    40710.44    493.16 o 
   4   2   2       19.36       13.35     12.63 o 
   5   2   2    10983.98    11107.76    138.59 o 
   6   2   2     6627.14     6991.63     95.80 o 
   7   2   2       25.93       34.58     11.59 o 
   8   2   2       41.06       42.81     13.11 o 
   9   2   2     3471.51     3085.88     93.79 o 
  10   2   2      163.37      134.03     19.44 o 
  11   2   2     1390.12     1311.42     59.11 o 
  12   2   2     1719.43     1621.40     65.44 o 
  13   2   2       81.01       55.92     28.93 o 
  14   2   2     1343.13     1279.74     74.28 o 
  15   2   2       33.27       64.78     38.04 o 
 -15   3   2      183.79      166.34     36.61 o 
 -14   3   2      979.69      978.15     58.00 o 
 -13   3   2        2.13       30.90     26.28 o 
 -12   3   2     2349.65     2286.77     62.98 o 
 -11   3   2     1372.81     1317.32     47.07 o 
 -10   3   2     4587.56     4394.66     75.92 o 
  -9   3   2      252.68      255.54     16.41 o 
  -8   3   2     3793.43     3619.20     55.77 o 
  -7   3   2     9409.11     8854.54    111.50 o 
  -6   3   2     1440.35     1403.72     28.02 o 
  -5   3   2     9607.39     9455.49    102.60 o 
  -4   3   2        5.67       -4.75      6.49 o 
  -3   3   2     2582.37     2376.59     34.79 o 
  -2   3   2     3125.19     3063.06     40.69 o 
  -1   3   2     2658.58     2616.67     39.06 o 
   0   3   2       14.92       14.32      8.52 o 
   1   3   2     2733.83     3155.11     44.73 o 
   2   3   2    18824.22    19995.06    229.19 o 
   3   3   2    36862.32    40634.10    457.70 o 
   4   3   2    50713.84    56626.29    634.72 o 
   5   3   2     1849.14     1991.97     37.92 o 
   6   3   2     2760.75     2633.68     47.40 o 
   7   3   2     3692.81     3692.09     61.83 o 
   8   3   2      402.00      445.33     23.57 o 
   9   3   2       24.02       24.81     15.09 o 
  10   3   2      709.62      778.39     67.41 o 
  11   3   2     1128.65     1265.44     64.38 o 
  12   3   2     1807.08     1769.25    100.71 o 
  13   3   2     1542.64     1645.80     82.25 o 
  14   3   2      264.06      297.50     41.60 o 
  15   3   2     2318.68     2343.54    141.41 o 
 -15   4   2      599.32      766.47     78.44 o 
 -14   4   2      485.89      487.01     47.81 o 
 -13   4   2     3071.65     2786.95     74.22 o 
 -12   4   2      181.00      182.87     26.72 o 
 -11   4   2      250.32      215.54     37.73 o 
 -10   4   2      299.64      292.61     31.23 o 
  -9   4   2       62.63       46.75     15.91 o 
  -8   4   2     3318.06     3194.52     51.24 o 
  -7   4   2     5558.60     5244.76     76.43 o 
  -6   4   2    22459.06    22130.54    226.05 o 
  -5   4   2     1106.41     1099.40     26.56 o 
  -4   4   2     5701.03     5341.88     67.73 o 
  -3   4   2       46.19       25.26      9.53 o 
  -2   4   2     2026.57     2256.39     36.80 o 
  -1   4   2      120.37      115.50      9.27 o 
   0   4   2     1750.58     1877.05     29.90 o 
   1   4   2     4005.18     4041.63     52.44 o 
   2   4   2      235.16      349.80     13.07 o 
   3   4   2    28623.50    30312.41    343.62 o 
   4   4   2     1024.30     1003.87     32.13 o 
   5   4   2    22087.75    23872.55    304.80 o 
   6   4   2    14452.86    15915.30    213.96 o 
   7   4   2      581.82      632.56     35.88 o 
   8   4   2       15.04       35.47     16.20 o 
   9   4   2       10.30       20.27     24.05 o 
  10   4   2     4158.28     4155.02     84.78 o 
  11   4   2     3401.19     3184.70     93.07 o 
  12   4   2     5078.88     4913.49    104.04 o 
  13   4   2      418.09      416.63     42.65 o 
  14   4   2     2175.26     2209.23     85.06 o 
 -15   5   2       25.63       74.98     36.13 o 
 -14   5   2     1117.52     1175.06     64.47 o 
 -13   5   2      241.16      252.23     39.38 o 
 -12   5   2      662.28      589.51     39.67 o 
 -11   5   2       37.88       74.27     22.00 o 
 -10   5   2      912.96      869.94     40.56 o 
  -9   5   2      248.17      291.10     25.31 o 
  -8   5   2      512.14      484.73     23.46 o 
  -7   5   2     6993.61     6762.02     96.02 o 
  -6   5   2     1159.11     1055.79     34.16 o 
  -5   5   2    13227.56    12946.36    160.25 o 
  -4   5   2       14.56       10.26      7.72 o 
  -3   5   2     1874.30     1942.16     33.10 o 
  -2   5   2       64.12       83.85     10.02 o 
  -1   5   2      514.02      661.01     18.14 o 
   0   5   2      289.61      363.78     14.50 o 
   1   5   2     4919.55     5273.83     69.65 o 
   2   5   2     7753.14     8281.64     98.47 o 
   3   5   2     2596.30     2623.95     50.50 o 
   4   5   2    22612.26    23429.73    273.16 o 
   5   5   2       14.89       30.01     12.88 o 
   6   5   2     8836.31     8537.53    128.58 o 
   7   5   2      159.84      197.19     20.50 o 
   8   5   2      233.97      251.95     24.14 o 
   9   5   2       31.38       81.23     22.03 o 
  10   5   2      377.41      454.32     33.16 o 
  11   5   2     2585.33     2511.46     81.74 o 
  12   5   2     1534.28     1551.28     60.12 o 
  13   5   2     2713.70     2793.08     91.78 o 
  14   5   2      101.86      161.51     37.36 o 
 -14   6   2      286.51      331.62     44.85 o 
 -13   6   2       36.17       48.09     26.84 o 
 -12   6   2      313.10      279.77     32.49 o 
 -11   6   2      120.69      171.94     26.18 o 
 -10   6   2     1024.07     1006.67     44.53 o 
  -9   6   2     6280.68     5659.04    127.16 o 
  -8   6   2      605.75      663.84     38.66 o 
  -7   6   2     3544.73     3346.51     76.67 o 
  -6   6   2     7131.92     6964.65     98.61 o 
  -5   6   2       75.61       92.30     12.55 o 
  -4   6   2     6581.06     6371.47     81.88 o 
  -3   6   2      132.38      168.11     12.40 o 
  -2   6   2       75.99       56.45      9.82 o 
  -1   6   2        7.34        3.92      7.94 o 
   0   6   2     3306.53     3483.39     50.36 o 
   1   6   2    20734.13    23418.95    254.35 o 
   2   6   2     5887.99     6517.52     82.69 o 
   3   6   2    13095.35    13693.28    166.45 o 
   4   6   2       10.76       21.92     10.04 o 
   5   6   2     1153.01     1367.31     33.07 o 
   6   6   2     1351.01     1492.45     57.39 o 
   7   6   2     4004.54     4042.77     78.56 o 
   8   6   2      135.47      144.12     25.97 o 
   9   6   2     1650.91     1644.77     54.19 o 
  10   6   2       11.42       18.40     21.01 o 
  11   6   2       42.98       52.15     23.85 o 
  12   6   2     1958.75     2161.27    105.77 o 
  13   6   2      189.61      209.48     46.32 o 
  14   6   2      408.39      457.98     48.21 o 
 -14   7   2      760.23      710.69     49.75 o 
 -13   7   2      325.54      291.43     35.49 o 
 -12   7   2      307.61      260.22     33.24 o 
 -11   7   2      106.31       73.28     32.22 o 
 -10   7   2       23.01       10.73     23.90 o 
  -9   7   2     7931.60     7599.49    140.19 o 
  -8   7   2     1358.83     1377.64     47.50 o 
  -7   7   2     1309.53     1241.14     48.62 o 
  -6   7   2      675.08      743.38     28.41 o 
  -5   7   2      478.53      534.04     27.88 o 
  -4   7   2      833.60      914.44     27.51 o 
  -3   7   2     2404.33     2420.94     44.22 o 
  -2   7   2       12.48       20.73      9.63 o 
  -1   7   2     2457.41     2497.27     41.93 o 
   0   7   2    11898.22    13507.51    155.57 o 
   1   7   2     2799.72     2926.01     46.91 o 
   2   7   2      211.27      134.71     16.98 o 
   3   7   2      985.07      935.03     25.58 o 
   4   7   2       94.62       41.83     13.84 o 
   5   7   2      529.85      557.96     33.09 o 
   6   7   2     3363.80     3289.63     68.42 o 
   7   7   2      163.86      210.29     23.60 o 
   8   7   2     4351.21     4275.78     86.79 o 
   9   7   2     1889.17     1863.34     59.08 o 
  10   7   2      722.21      708.01     41.72 o 
  11   7   2      141.43      150.22     35.16 o 
  12   7   2       37.24       15.27     27.04 o 
  13   7   2      385.18      520.69     61.70 o 
 -13   8   2       86.23      113.99     31.82 o 
 -12   8   2       21.42        3.87     25.82 o 
 -11   8   2     1072.46     1194.27     53.82 o 
 -10   8   2      559.85      584.19     38.66 o 
  -9   8   2     2483.74     2296.10     69.25 o 
  -8   8   2     3506.95     3438.61     94.99 o 
  -7   8   2      116.74      124.41     19.36 o 
  -6   8   2     3907.96     3703.22    134.91 o 
  -5   8   2       31.72       42.13     13.51 o 
  -4   8   2        8.66       15.40     11.06 o 
  -3   8   2      431.37      485.10     21.91 o 
  -2   8   2     8919.27     9029.62    112.72 o 
  -1   8   2     2398.22     2480.58     52.25 o 
   0   8   2     2319.18     2288.40     41.71 o 
   1   8   2        5.05       21.58     10.64 o 
   2   8   2      459.12      460.79     20.62 o 
   3   8   2      360.58      440.72     20.35 o 
   4   8   2      654.15      733.14     29.15 o 
   5   8   2     2225.14     2190.49     47.41 o 
   6   8   2      564.38      625.63     34.89 o 
   7   8   2     7962.34     7835.75    140.75 o 
   8   8   2      763.78      783.49     48.43 o 
   9   8   2     1851.72     1847.63     61.39 o 
  10   8   2       19.49       -2.41     22.56 o 
  11   8   2       49.35       38.95     28.28 o 
  12   8   2      421.75      415.61     39.58 o 
  13   8   2       59.08       95.43     31.82 o 
 -13   9   2      298.12      367.89     45.54 o 
 -12   9   2      694.50      683.35     46.79 o 
 -11   9   2      622.72      652.10     50.58 o 
 -10   9   2      715.89      713.23     43.54 o 
  -9   9   2       24.14       39.01     22.65 o 
  -8   9   2      595.42      559.44     36.30 o 
  -7   9   2      203.68      202.97     26.38 o 
  -6   9   2      308.25      365.99     27.11 o 
  -5   9   2     1084.14     1102.68     36.87 o 
  -4   9   2        0.63      -10.73     12.23 o 
  -3   9   2     5025.90     4983.90     73.42 o 
  -2   9   2     1141.65     1220.93     32.59 o 
  -1   9   2     5115.27     5224.17     75.07 o 
   0   9   2     1733.27     1710.10     42.01 o 
   1   9   2        2.68        5.97     15.48 o 
   2   9   2      923.94     1051.92     30.94 o 
   3   9   2      318.38      379.52     20.71 o 
   4   9   2        6.39       -5.30     14.24 o 
   5   9   2      344.76      370.82     25.20 o 
   6   9   2     4268.48     4046.67    145.39 o 
   7   9   2      202.74      248.74     28.26 o 
   8   9   2     4896.85     4604.73    138.80 o 
   9   9   2      471.00      462.93     53.63 o 
  10   9   2      390.07      427.93     37.96 o 
  11   9   2      226.12      251.14     43.66 o 
  12   9   2      439.10      390.98     40.31 o 
 -12  10   2       67.22       46.18     36.33 o 
 -11  10   2     1885.33     1994.11     80.51 o 
 -10  10   2     1691.52     1776.02     73.58 o 
  -9  10   2       80.35       73.82     25.97 o 
  -8  10   2       35.62       27.56     22.35 o 
  -7  10   2       35.37       46.72     21.69 o 
  -6  10   2      475.84      496.56     29.56 o 
  -5  10   2      295.10      265.98     23.58 o 
  -4  10   2      616.26      667.67     40.88 o 
  -3  10   2      875.81      937.24     31.40 o 
  -2  10   2     3201.55     3156.61     56.04 o 
  -1  10   2     1173.21     1253.62     35.58 o 
   0  10   2     1584.52     1524.99     38.09 o 
   1  10   2      233.81      308.94     27.96 o 
   2  10   2       70.70       74.72     15.30 o 
   3  10   2       19.76       29.21     16.65 o 
   4  10   2      119.69      114.64     19.70 o 
   5  10   2     1805.43     1785.82     56.27 o 
   6  10   2      114.83       88.77     24.13 o 
   7  10   2     1471.80     1543.43     61.36 o 
   8  10   2      400.43      382.00     34.57 o 
   9  10   2      149.04      169.87     30.32 o 
  10  10   2       18.65      -18.59     33.22 o 
  11  10   2       78.71       73.68     30.43 o 
  12  10   2       32.75       23.17     35.18 o 
 -11  11   2       89.52      149.58     39.76 o 
 -10  11   2     1237.63     1316.34     91.30 o 
  -9  11   2      159.03      108.39     42.98 o 
  -8  11   2        1.47        8.92     30.71 o 
  -7  11   2       39.08       16.49     26.73 o 
  -6  11   2      134.41      137.15     25.12 o 
  -5  11   2      188.59      229.39     24.36 o 
  -4  11   2        2.16       -0.96     22.59 o 
  -3  11   2     3154.46     3100.26     58.09 o 
  -2  11   2        0.31      -21.96     14.64 o 
  -1  11   2      476.07      471.22     26.03 o 
   0  11   2      198.27      156.42     23.79 o 
   1  11   2        1.19      -12.12     14.61 o 
   2  11   2      185.07      171.07     19.30 o 
   3  11   2        8.12       11.20     17.30 o 
   4  11   2      327.58      344.88     27.71 o 
   5  11   2       53.34       66.66     23.22 o 
   6  11   2     3404.23     3181.65     90.31 o 
   7  11   2      203.95      228.70     30.08 o 
   8  11   2     1567.40     1579.98     68.15 o 
   9  11   2       50.66       10.51     29.44 o 
  10  11   2       24.37       23.73     29.48 o 
  11  11   2      209.24      260.02     37.47 o 
 -10  12   2      177.49      165.18     39.00 o 
  -9  12   2      126.22      153.44     37.45 o 
  -8  12   2      213.51      226.80     38.94 o 
  -7  12   2      215.54      226.99     36.61 o 
  -6  12   2      205.30      247.62     34.73 o 
  -5  12   2       23.56      -22.62     20.81 o 
  -4  12   2      157.00      203.51     27.43 o 
  -3  12   2      117.66      136.11     22.45 o 
  -2  12   2        6.91        3.51     17.02 o 
  -1  12   2       98.44       93.18     18.65 o 
   0  12   2      101.25       94.50     18.96 o 
   1  12   2       98.98      103.73     18.99 o 
   2  12   2       11.26       34.10     19.57 o 
   3  12   2     1516.87     1448.43     47.27 o 
   4  12   2       47.15       44.96     21.09 o 
   5  12   2       78.11       61.45     25.48 o 
   6  12   2      231.33      161.49     29.65 o 
   7  12   2       13.44       35.59     26.70 o 
   8  12   2       99.62      148.45     31.90 o 
   9  12   2      305.26      328.01     39.16 o 
  10  12   2      219.37      259.01     38.04 o 
  -9  13   2       44.90      113.54     38.13 o 
  -8  13   2      108.94      112.46     38.71 o 
  -7  13   2      751.32      818.87     56.30 o 
  -6  13   2      323.63      306.69     39.81 o 
  -5  13   2      529.23      578.13     46.95 o 
  -4  13   2       30.22       30.40     24.78 o 
  -3  13   2      100.77      111.60     27.09 o 
  -2  13   2       18.57        0.32     22.58 o 
  -1  13   2      841.30      884.95     40.33 o 
   0  13   2        9.84       28.09     18.49 o 
   1  13   2       69.64       82.72     22.38 o 
   2  13   2      603.05      644.27     36.83 o 
   3  13   2       35.39       69.33     23.10 o 
   4  13   2      548.54      613.53     47.45 o 
   5  13   2      282.07      266.87     33.15 o 
   6  13   2      289.27      339.63     36.62 o 
   7  13   2      433.20      353.86     38.75 o 
   8  13   2      236.97      295.83     38.23 o 
   9  13   2       51.09      -14.56     30.23 o 
  -8  14   2      340.56      326.81     46.10 o 
  -7  14   2      387.73      426.45     47.29 o 
  -6  14   2      882.46      871.39     57.39 o 
  -5  14   2       53.12       19.07     32.13 o 
  -4  14   2      427.03      450.28     39.41 o 
  -3  14   2       80.85      103.19     28.54 o 
  -2  14   2      880.56      948.65     48.65 o 
  -1  14   2      607.63      707.31     43.32 o 
   0  14   2      100.35       97.27     28.05 o 
   1  14   2      214.76      241.86     32.10 o 
   2  14   2      393.09      408.93     36.60 o 
   3  14   2      520.85      521.46     36.72 o 
   4  14   2      105.20      117.01     30.63 o 
   5  14   2       48.93       31.88     29.71 o 
   6  14   2       74.83       45.79     30.76 o 
   7  14   2      249.99      272.87     43.35 o 
  -6  15   2        1.01       38.15     37.59 o 
  -5  15   2      280.73      368.82     44.12 o 
  -4  15   2       11.39      -15.98     31.54 o 
  -3  15   2      527.52      503.78     41.83 o 
  -2  15   2      315.21      316.71     36.11 o 
  -1  15   2      447.41      480.36     43.96 o 
   0  15   2      195.24      111.63     33.35 o 
   1  15   2       45.14       88.80     32.13 o 
   2  15   2      812.94      796.69     48.21 o 
   3  15   2       51.49       37.50     31.74 o 
   4  15   2       62.80      102.80     35.28 o 
   5  15   2       33.03      -24.98     39.49 o 
   6  15   2      814.50      748.07     66.03 o 
  -3  16   2      493.68      516.53     45.37 o 
  -2  16   2      151.77      199.90     39.57 o 
  -1  16   2      208.22      254.72     41.22 o 
   0  16   2      327.08      405.05     44.09 o 
   1  16   2      315.45      284.19     41.32 o 
   2  16   2       15.64       88.26     42.68 o 
   3  16   2        6.14       39.26     41.46 o 
 -15   1   3       29.31       52.16     33.79 o 
 -14   1   3       43.15       66.47     28.98 o 
 -13   1   3       92.45      115.12     28.85 o 
 -12   1   3       42.97       54.67     18.66 o 
 -11   1   3     1152.92     1172.95     35.05 o 
 -10   1   3       19.65        1.25     12.23 o 
  -9   1   3      974.34     1120.12     44.95 o 
  -8   1   3     2674.44     2834.85     47.90 o 
  -7   1   3     2948.13     2959.80     47.26 o 
  -6   1   3      372.61      422.52     17.00 o 
  -5   1   3     3117.63     3134.48     45.27 o 
  -4   1   3     3835.29     3778.51     49.93 o 
  -3   1   3     4357.51     4386.51     54.52 o 
  -2   1   3      184.61      218.71      8.64 o 
  -1   1   3     1449.12     1366.78     22.36 o 
   0   1   3      864.73      784.84     24.38 o 
   1   1   3     3944.08     4014.17     50.70 o 
   2   1   3    13203.71    13971.84    141.11 o 
   3   1   3     1490.57     1466.19     26.65 o 
   4   1   3       60.89       90.74      8.09 o 
   5   1   3      318.49      370.36     14.16 o 
   6   1   3     1065.33     1071.35     29.29 o 
   7   1   3      119.29      124.41     11.30 o 
   8   1   3      350.97      367.22     17.39 o 
   9   1   3      274.30      263.67     21.53 o 
  10   1   3       82.73      110.50     19.84 o 
  11   1   3      308.65      279.73     28.93 o 
  12   1   3       38.63       11.08     25.02 o 
  13   1   3        4.08      -40.72     27.15 o 
  14   1   3       26.96       16.57     34.06 o 
  15   1   3      241.93      172.71     44.74 o 
 -15   2   3      305.46      308.33     44.50 o 
 -14   2   3      152.47      207.22     34.20 o 
 -13   2   3      399.55      387.50     37.66 o 
 -12   2   3     2842.69     2749.09     66.76 o 
 -11   2   3     3624.94     3601.24     69.29 o 
 -10   2   3     1351.26     1452.76     36.50 o 
  -9   2   3      230.52      263.47     18.24 o 
  -8   2   3     4490.15     4405.45     65.76 o 
  -7   2   3      740.48      735.28     22.88 o 
  -6   2   3      993.14      925.68     23.48 o 
  -5   2   3      662.34      744.67     22.27 o 
  -4   2   3     3993.92     3700.76     46.07 o 
  -3   2   3     3212.94     3005.94     48.43 o 
  -2   2   3    13253.66    13757.29    148.90 o 
  -1   2   3    10624.04    11414.63    144.95 o 
   0   2   3     1922.70     2027.36     31.09 o 
   1   2   3      616.70      661.94     15.49 o 
   2   2   3      895.77      845.96     18.18 o 
   3   2   3     6861.63     7443.59     87.27 o 
   4   2   3      401.32      437.65     21.10 o 
   5   2   3     2464.91     2447.69     43.70 o 
   6   2   3     5715.44     6039.75     86.61 o 
   7   2   3     2214.99     2201.60     45.01 o 
   8   2   3       76.03       67.81     14.38 o 
   9   2   3        0.45       -3.01     14.11 o 
  10   2   3       45.45       42.32     17.19 o 
  11   2   3      349.85      269.77     33.03 o 
  12   2   3       16.70       13.80     25.97 o 
  13   2   3       71.52       41.17     29.90 o 
  14   2   3      252.62      223.14     41.42 o 
 -15   3   3       16.41       79.48     33.41 o 
 -14   3   3       84.76       69.26     30.21 o 
 -13   3   3       27.60       -6.72     23.29 o 
 -12   3   3     2182.98     2052.43     64.65 o 
 -11   3   3       15.22       42.74     18.25 o 
 -10   3   3     1285.44     1195.73     38.07 o 
  -9   3   3       81.69      105.91     13.99 o 
  -8   3   3      356.39      360.11     18.54 o 
  -7   3   3       69.25       90.33     11.41 o 
  -6   3   3      252.61      292.13     17.49 o 
  -5   3   3      400.69      469.02     15.05 o 
  -4   3   3      466.09      547.77     17.45 o 
  -3   3   3    13046.27    12909.72    153.83 o 
  -2   3   3     6547.58     6750.71     85.54 o 
  -1   3   3     8248.80     8411.00    116.20 o 
   0   3   3      738.89      720.03     16.49 o 
   1   3   3     2727.31     2978.72     40.45 o 
   2   3   3    11038.42    12267.31    136.16 o 
   3   3   3      192.08      231.64     11.32 o 
   4   3   3      129.77      137.33     14.03 o 
   5   3   3     3059.29     3547.49     56.69 o 
   6   3   3    18532.17    18797.76    227.67 o 
   7   3   3     5896.99     5691.27     85.63 o 
   8   3   3       58.36       90.40     15.71 o 
   9   3   3     3533.62     3525.42     73.04 o 
  10   3   3     1658.51     1568.41     50.86 o 
  11   3   3     1359.82     1308.35     59.44 o 
  12   3   3      406.60      497.25     42.82 o 
  13   3   3       43.45       59.01     30.80 o 
  14   3   3        0.28       52.85     32.86 o 
 -15   4   3      627.05      656.79     52.60 o 
 -14   4   3       45.65       59.13     30.17 o 
 -13   4   3      976.93      998.27     49.21 o 
 -12   4   3       10.18       33.50     21.31 o 
 -11   4   3        4.28       33.85     19.31 o 
 -10   4   3      842.08      778.38     39.06 o 
  -9   4   3       28.36       45.04     12.19 o 
  -8   4   3      260.17      288.27     16.95 o 
  -7   4   3        0.13        3.21     14.05 o 
  -6   4   3       14.41       15.26     11.14 o 
  -5   4   3       64.98       59.71      9.22 o 
  -4   4   3     4751.00     4674.90     61.55 o 
  -3   4   3      201.02      198.64     16.03 o 
  -2   4   3     2166.05     2155.28     33.20 o 
  -1   4   3      277.71      238.92     11.61 o 
   0   4   3      393.84      428.35     14.18 o 
   1   4   3       28.44       25.37      9.16 o 
   2   4   3     1877.17     1953.97     35.08 o 
   3   4   3       48.88       93.67     11.00 o 
   4   4   3       76.11      103.94     18.08 o 
   5   4   3      681.91      964.16     27.72 o 
   6   4   3     3665.68     3853.30     65.38 o 
   7   4   3     5417.98     5315.67     82.04 o 
   8   4   3     2041.21     2041.68     52.10 o 
   9   4   3     3140.64     3041.71     68.33 o 
  10   4   3      730.59      778.83     49.80 o 
  11   4   3      395.15      412.33     32.76 o 
  12   4   3       20.20       46.67     29.05 o 
  13   4   3       24.61       60.76     31.63 o 
  14   4   3      232.39      339.41     44.48 o 
 -15   5   3       34.66       38.72     33.69 o 
 -14   5   3      780.76      818.25     51.34 o 
 -13   5   3      152.09      183.63     29.74 o 
 -12   5   3      156.86      154.54     27.21 o 
 -11   5   3       61.20       53.64     21.61 o 
 -10   5   3      110.61      115.09     21.71 o 
  -9   5   3      432.39      407.86     28.23 o 
  -8   5   3      338.86      397.16     21.52 o 
  -7   5   3     6065.16     5776.28     77.15 o 
  -6   5   3      798.93      743.58     25.35 o 
  -5   5   3     1147.50     1045.81     25.39 o 
  -4   5   3      485.78      519.22     17.89 o 
  -3   5   3     2238.47     2229.93     39.10 o 
  -2   5   3     3315.38     3688.23     71.41 o 
  -1   5   3     4004.68     4079.31     55.31 o 
   0   5   3    13603.63    14833.04    164.95 o 
   1   5   3     6775.47     7083.13     86.30 o 
   2   5   3    10692.45    11424.86    131.49 o 
   3   5   3        3.99        0.74      7.59 o 
   4   5   3     5614.81     6937.58     94.34 o 
   5   5   3     9536.93    10208.29    146.60 o 
   6   5   3       13.51       23.91     18.82 o 
   7   5   3       11.56       26.02     14.93 o 
   8   5   3     6332.71     6165.85    168.56 o 
   9   5   3      693.08      718.98     38.25 o 
  10   5   3      868.94      844.73     52.25 o 
  11   5   3     3111.88     2874.89     73.53 o 
  12   5   3       31.18       -5.37     27.25 o 
  13   5   3      207.81      228.83     38.50 o 
  14   5   3      100.34       96.31     37.05 o 
 -14   6   3        0.32       -7.30     27.19 o 
 -13   6   3     1289.24     1342.45     57.83 o 
 -12   6   3       27.13       66.67     24.02 o 
 -11   6   3     1667.71     1676.97     57.10 o 
 -10   6   3      159.73      177.32     24.36 o 
  -9   6   3      585.25      543.81     38.25 o 
  -8   6   3     1302.07     1233.99     43.16 o 
  -7   6   3      458.15      465.42     24.87 o 
  -6   6   3     6735.13     6469.10     93.54 o 
  -5   6   3     1111.84     1112.77     27.96 o 
  -4   6   3     1313.98     1208.37     27.90 o 
  -3   6   3       72.09      112.59     11.17 o 
  -2   6   3      190.19      212.33     13.03 o 
  -1   6   3      606.28      696.74     20.29 o 
   0   6   3     1425.36     1467.90     34.15 o 
   1   6   3     4848.74     4781.36     64.77 o 
   2   6   3      284.02      311.59     15.54 o 
   3   6   3     3579.46     3138.28     50.95 o 
   4   6   3     3758.55     3983.40     63.42 o 
   5   6   3      844.40      890.34     45.86 o 
   6   6   3      556.44      582.91     30.86 o 
   7   6   3       79.30       80.44     17.49 o 
   8   6   3     3876.65     3741.49     84.19 o 
   9   6   3     6213.54     6109.03    111.05 o 
  10   6   3      940.22      929.26     46.10 o 
  11   6   3       62.40       34.92     25.27 o 
  12   6   3      585.66      594.02     42.73 o 
  13   6   3      122.96      181.68     60.27 o 
 -14   7   3     1745.08     1940.01     72.38 o 
 -13   7   3      161.64      205.15     32.97 o 
 -12   7   3      356.30      365.38     43.13 o 
 -11   7   3      658.94      664.36     41.07 o 
 -10   7   3     1363.96     1388.03     51.72 o 
  -9   7   3      989.56      888.31     47.88 o 
  -8   7   3        6.28        3.95     17.86 o 
  -7   7   3    13657.58    12924.05    283.00 o 
  -6   7   3     1774.66     1721.23     40.85 o 
  -5   7   3     3406.40     3166.43     51.21 o 
  -4   7   3        2.80        6.99      9.82 o 
  -3   7   3      231.98      257.89     17.57 o 
  -2   7   3       44.87       83.23     14.93 o 
  -1   7   3      275.01      289.45     15.92 o 
   0   7   3     3930.56     3871.47     57.01 o 
   1   7   3     2319.04     2307.60     40.79 o 
   2   7   3     9189.84     8961.74    110.64 o 
   3   7   3      236.64      273.70     15.73 o 
   4   7   3     8208.39     8242.90    121.43 o 
   5   7   3       35.67       33.85     12.60 o 
   6   7   3      408.53      423.12     35.97 o 
   7   7   3      229.65      252.11     26.10 o 
   8   7   3     1246.11     1064.74     47.31 o 
   9   7   3     2812.04     2709.99     69.36 o 
  10   7   3     4265.70     4038.97     89.31 o 
  11   7   3     5375.93     5440.98    110.86 o 
  12   7   3      268.79      312.66     36.35 o 
  13   7   3      110.38      214.19     35.58 o 
 -13   8   3       50.23       89.87     35.64 o 
 -12   8   3       13.96       26.76     26.91 o 
 -11   8   3     2234.78     2241.63     68.94 o 
 -10   8   3        6.31      -30.82     24.30 o 
  -9   8   3      537.94      564.23     36.41 o 
  -8   8   3     2174.78     2208.14     59.57 o 
  -7   8   3      310.99      339.58     23.86 o 
  -6   8   3    15507.79    14905.87    521.31 o 
  -5   8   3       14.23        8.50     12.43 o 
  -4   8   3     2742.62     2681.22     47.25 o 
  -3   8   3       93.68       90.22     13.03 o 
  -2   8   3       38.18       49.45     12.59 o 
  -1   8   3     1347.34     1334.17     31.73 o 
   0   8   3     1655.13     1660.06     35.23 o 
   1   8   3     7930.89     8108.06    143.97 o 
   2   8   3     1219.27     1287.95     31.96 o 
   3   8   3     7578.05     7510.72     98.50 o 
   4   8   3      123.46      152.52     16.83 o 
   5   8   3     2052.97     2034.23     64.78 o 
   6   8   3       33.81       34.55     18.36 o 
   7   8   3       22.87       40.04     20.49 o 
   8   8   3      791.63      752.28     50.81 o 
   9   8   3        4.67       -6.76     21.20 o 
  10   8   3     5405.96     5151.92    105.67 o 
  11   8   3     1050.79     1102.67     58.32 o 
  12   8   3     3506.78     3460.29     96.87 o 
  13   8   3       61.67       85.08     32.59 o 
 -13   9   3      120.67      143.71     38.09 o 
 -12   9   3     1577.21     1516.24     72.01 o 
 -11   9   3     1799.10     1853.26     74.70 o 
 -10   9   3      466.93      431.92     41.86 o 
  -9   9   3       11.78       25.61     21.45 o 
  -8   9   3        5.29       12.77     19.60 o 
  -7   9   3      114.55      107.97     19.60 o 
  -6   9   3      114.89       81.19     19.30 o 
  -5   9   3    10031.87     9708.06    134.58 o 
  -4   9   3      758.44      742.46     26.96 o 
  -3   9   3     6742.97     6839.68     92.96 o 
  -2   9   3     1195.75     1276.10     33.59 o 
  -1   9   3      414.34      428.24     21.60 o 
   0   9   3      578.45      646.71     25.12 o 
   1   9   3     1134.70     1198.86     32.80 o 
   2   9   3     2138.11     2021.92     42.00 o 
   3   9   3       16.55       27.78     13.12 o 
   4   9   3     1674.43     1517.51     42.32 o 
   5   9   3       95.13       65.05     21.26 o 
   6   9   3      953.91      912.50     46.99 o 
   7   9   3       10.16        7.79     21.25 o 
   8   9   3     1838.84     1827.56     60.43 o 
   9   9   3      316.81      405.71     53.49 o 
  10   9   3      339.20      402.63     38.08 o 
  11   9   3     2557.29     2593.59     79.42 o 
  12   9   3      192.96      242.66     36.30 o 
 -12  10   3      105.59      136.76     39.82 o 
 -11  10   3     2334.14     2489.76     88.05 o 
 -10  10   3     5204.90     4905.32    118.29 o 
  -9  10   3       43.63       60.27     29.94 o 
  -8  10   3     2063.89     2125.02     72.48 o 
  -7  10   3       43.98       78.02     27.24 o 
  -6  10   3     2467.30     2540.94     61.82 o 
  -5  10   3      158.07      181.55     21.33 o 
  -4  10   3     6276.10     6036.06     87.61 o 
  -3  10   3      544.92      595.38     26.49 o 
  -2  10   3    14638.21    14700.64    187.11 o 
  -1  10   3     5567.87     5386.94    140.61 o 
   0  10   3       37.45       28.90     14.17 o 
   1  10   3     2848.76     2720.21     66.48 o 
   2  10   3       61.35       76.27     15.73 o 
   3  10   3      602.72      666.56     42.57 o 
   4  10   3       36.95       65.39     18.28 o 
   5  10   3     2578.69     2303.83     62.54 o 
   6  10   3      785.97      866.26     44.03 o 
   7  10   3     2032.84     2097.85     70.60 o 
   8  10   3      774.46      913.89     47.97 o 
   9  10   3       99.31      117.02     28.91 o 
  10  10   3      319.23      327.83     37.86 o 
  11  10   3       55.63       65.87     30.72 o 
 -11  11   3     2087.27     2186.96     91.25 o 
 -10  11   3     2070.24     2002.33    136.82 o 
  -9  11   3     2999.16     2945.14    104.05 o 
  -8  11   3       84.97       93.46     31.09 o 
  -7  11   3      655.19      618.01     46.23 o 
  -6  11   3      360.23      375.55     39.37 o 
  -5  11   3       48.20       35.05     20.49 o 
  -4  11   3       72.15       74.96     24.25 o 
  -3  11   3     3583.09     3569.01     63.27 o 
  -2  11   3     4197.65     4186.65     85.34 o 
  -1  11   3     8678.94     8499.03    114.96 o 
   0  11   3     2299.14     2199.92     47.38 o 
   1  11   3      353.61      365.56     24.19 o 
   2  11   3      177.88      160.64     19.62 o 
   3  11   3      130.22      184.95     23.11 o 
   4  11   3     1529.71     1455.77     46.54 o 
   5  11   3       88.70      111.73     25.39 o 
   6  11   3     4228.59     4302.01     92.55 o 
   7  11   3     2329.63     2321.30     70.16 o 
   8  11   3     2992.88     3010.74     80.11 o 
   9  11   3     1173.94     1207.10     63.63 o 
  10  11   3        5.26        3.04     28.11 o 
  11  11   3      426.65      431.29     43.15 o 
 -10  12   3      843.57      954.42     67.36 o 
  -9  12   3      708.32      672.07     52.81 o 
  -8  12   3      258.56      266.63     39.24 o 
  -7  12   3        3.93       64.13     30.30 o 
  -6  12   3       39.19       40.38     28.55 o 
  -5  12   3      273.48      290.60     43.95 o 
  -4  12   3     3346.66     3144.38     74.57 o 
  -3  12   3     1664.73     1668.35     54.74 o 
  -2  12   3     8857.51     8701.54    194.95 o 
  -1  12   3     3374.45     3377.80     68.66 o 
   0  12   3     1332.15     1405.46     41.12 o 
   1  12   3      501.13      512.44     28.16 o 
   2  12   3       43.80       53.34     20.25 o 
   3  12   3       54.09       57.10     24.87 o 
   4  12   3      274.78      229.95     29.71 o 
   5  12   3     2318.14     2271.58     81.78 o 
   6  12   3      375.32      391.61     37.37 o 
   7  12   3     2896.51     2898.11     78.60 o 
   8  12   3      447.77      633.96     49.14 o 
   9  12   3     1068.68      990.76     56.00 o 
  10  12   3      137.33      166.52     35.71 o 
  -9  13   3      907.89      888.46     60.77 o 
  -8  13   3       52.78       37.88     33.09 o 
  -7  13   3      711.40      695.03     56.19 o 
  -6  13   3        0.01       -1.33     29.31 o 
  -5  13   3     1148.84     1234.09     55.36 o 
  -4  13   3      957.89      916.94     65.20 o 
  -3  13   3      698.23      757.40     43.46 o 
  -2  13   3     1622.63     1627.93     56.77 o 
  -1  13   3     2118.15     2205.18     58.67 o 
   0  13   3      386.15      408.59     30.54 o 
   1  13   3     1635.33     1621.19     56.80 o 
   2  13   3      535.57      557.50     37.23 o 
   3  13   3       53.66       74.10     25.45 o 
   4  13   3     4495.32     4297.25     93.99 o 
   5  13   3      264.65      294.08     34.91 o 
   6  13   3     2547.21     2416.10     87.41 o 
   7  13   3      234.62      295.07     37.98 o 
   8  13   3      114.24      240.51     37.43 o 
  -8  14   3      353.03      328.58     46.12 o 
  -7  14   3       66.65      135.93     39.70 o 
  -6  14   3     1467.16     1474.32     69.82 o 
  -5  14   3      112.20      151.32     35.90 o 
  -4  14   3     1036.26     1074.91     55.97 o 
  -3  14   3      296.02      349.64     35.23 o 
  -2  14   3     1390.27     1383.91     56.38 o 
  -1  14   3      162.75      202.12     31.26 o 
   0  14   3     1533.97     1481.53     57.70 o 
   1  14   3     4833.65     4559.53    177.68 o 
   2  14   3       27.85       83.99     28.63 o 
   3  14   3     4156.27     3900.11    114.07 o 
   4  14   3        6.91      -18.15     30.29 o 
   5  14   3      841.98      905.63     65.54 o 
   6  14   3      258.48      324.94     37.63 o 
   7  14   3      630.99      666.59     49.20 o 
  -6  15   3      195.08      216.18     45.97 o 
  -5  15   3      879.86      894.57     68.14 o 
  -4  15   3       21.95       45.86     32.37 o 
  -3  15   3      748.62      788.05     49.44 o 
  -2  15   3       28.42       68.76     29.73 o 
  -1  15   3      297.50      281.74     38.86 o 
   0  15   3     1755.18     1707.45     69.74 o 
   1  15   3      288.13      369.37     37.51 o 
   2  15   3     4626.86     4672.44    102.06 o 
   3  15   3      167.62      100.74     36.14 o 
   4  15   3     1272.09     1355.39     68.17 o 
   5  15   3        2.55      -24.65     34.36 o 
  -3  16   3       16.14       89.53     37.21 o 
  -2  16   3      101.59      157.13     41.86 o 
  -1  16   3      709.43      729.45     61.54 o 
   0  16   3      452.22      455.21     53.03 o 
   1  16   3     2731.41     2588.58     98.81 o 
   2  16   3      942.54      864.27     81.48 o 
 -15   0   4      610.81      602.95     75.79 o 
 -14   0   4      311.59      323.34    171.03 o 
 -13   0   4     2351.24     2288.62    113.84 o 
 -12   0   4     1727.04     1555.21     60.04 o 
 -11   0   4      320.67      338.14     37.09 o 
 -10   0   4     1578.73     1371.25     73.96 o 
  -9   0   4     3656.93     3723.52     85.03 o 
  -8   0   4     9978.23    10633.84    183.49 o 
  -7   0   4      214.69      302.22     23.72 o 
  -6   0   4     2039.96     1918.38     49.07 o 
  -5   0   4     1039.49     1108.23     33.94 o 
  -4   0   4     5549.21     5089.32     90.55 o 
  -3   0   4    27245.68    26907.51    401.80 o 
  -2   0   4    13183.44    13228.59    202.96 o 
  -1   0   4      146.78      154.06     10.84 o 
   0   0   4     5601.17     5603.75    174.06 o 
   1   0   4    11523.25    11933.69    231.43 o 
   2   0   4       55.13       21.03     10.19 o 
   3   0   4     5846.98     5770.83    113.84 o 
   4   0   4      529.45      504.48     32.91 o 
   5   0   4    23677.54    23696.49    364.16 o 
   6   0   4     1913.23     1813.13     47.75 o 
   7   0   4     5136.01     5062.29     99.97 o 
   8   0   4     3966.63     3902.62     85.61 o 
   9   0   4       28.32       21.21     25.29 o 
  10   0   4       12.62      -19.68     28.77 o 
  11   0   4      768.91      770.32     63.63 o 
  12   0   4      427.88      306.50     56.70 o 
  13   0   4      128.68       64.05     51.08 o 
  14   0   4     4190.78     4434.86    181.27 o 
 -15   1   4       66.92      106.75     36.59 o 
 -14   1   4      507.05      430.65     41.53 o 
 -13   1   4      724.62      638.11     44.20 o 
 -12   1   4     2307.45     2147.33     56.51 o 
 -11   1   4     3851.45     3636.93     63.25 o 
 -10   1   4     2108.44     2060.28     47.76 o 
  -9   1   4     6863.66     6400.33     88.28 o 
  -8   1   4      198.87      221.01     16.20 o 
  -7   1   4     3173.56     3053.55     48.77 o 
  -6   1   4     1457.64     1385.78     28.81 o 
  -5   1   4     7814.37     7416.05     89.81 o 
  -4   1   4       77.88      135.14     10.25 o 
  -3   1   4    13833.86    13353.16    137.08 o 
  -2   1   4    29559.31    31114.28    304.96 o 
  -1   1   4     8895.31     8580.33    110.88 o 
   0   1   4    22082.16    21338.67    225.50 o 
   1   1   4     2028.02     1888.52     34.83 o 
   2   1   4      102.99       70.46      7.09 o 
   3   1   4      332.08      356.08     13.15 o 
   4   1   4    13976.89    14016.14    156.92 o 
   5   1   4    13088.24    13047.04    148.87 o 
   6   1   4     9145.81     8866.09    108.00 o 
   7   1   4    19907.37    19696.44    221.14 o 
   8   1   4     1371.28     1380.30     43.84 o 
   9   1   4      540.40      551.24     29.29 o 
  10   1   4        2.76        6.60     20.93 o 
  11   1   4       93.95       98.34     33.72 o 
  12   1   4       34.54       53.72     27.21 o 
  13   1   4     1744.83     1798.49     84.19 o 
  14   1   4      472.52      536.61     55.59 o 
 -15   2   4      957.53     1082.29     60.96 o 
 -14   2   4      148.02      175.66     33.48 o 
 -13   2   4      400.75      427.92     45.12 o 
 -12   2   4     2787.94     2760.48     67.26 o 
 -11   2   4      520.99      517.44     29.73 o 
 -10   2   4     3634.54     3402.67     58.73 o 
  -9   2   4     2613.54     2694.78     50.92 o 
  -8   2   4     3866.19     3818.36     64.19 o 
  -7   2   4       89.85       79.27     11.33 o 
  -6   2   4    11703.57    11640.95    135.59 o 
  -5   2   4    17439.41    18141.57    199.68 o 
  -4   2   4     8514.20     8119.31     89.25 o 
  -3   2   4    11374.74    11004.88    132.51 o 
  -2   2   4     1778.93     1733.13     36.91 o 
  -1   2   4      582.59      519.44     17.91 o 
   0   2   4      195.61      207.28     11.55 o 
   1   2   4     2019.14     1884.40     35.80 o 
   2   2   4      199.73      230.15     10.85 o 
   3   2   4     3202.47     3081.93     46.57 o 
   4   2   4     1153.59     1185.55     30.15 o 
   5   2   4     8000.53     7978.09     89.79 o 
   6   2   4     8845.48     9267.27    123.53 o 
   7   2   4     6595.36     6698.46    133.24 o 
   8   2   4     2625.61     2522.47     52.02 o 
   9   2   4     1053.32     1075.25     52.21 o 
  10   2   4     1012.66     1009.31     55.32 o 
  11   2   4       72.49       66.58     27.00 o 
  12   2   4     1706.64     1628.84     69.49 o 
  13   2   4      347.48      335.95     43.71 o 
  14   2   4      795.51      805.73     65.12 o 
 -15   3   4      158.25      290.03     38.95 o 
 -14   3   4       95.66      137.33     33.54 o 
 -13   3   4       47.38       63.28     24.30 o 
 -12   3   4        6.08       14.25     20.58 o 
 -11   3   4      672.79      765.15     38.43 o 
 -10   3   4        5.26       32.68     13.92 o 
  -9   3   4     3074.51     2807.71     50.37 o 
  -8   3   4       36.42       37.37     11.16 o 
  -7   3   4     7547.70     6815.31     88.70 o 
  -6   3   4       36.12       15.09      9.10 o 
  -5   3   4    10887.67    10710.93    116.29 o 
  -4   3   4     1793.52     1778.58     30.79 o 
  -3   3   4     2123.89     1989.79     31.42 o 
  -2   3   4       43.72       87.82      9.35 o 
  -1   3   4       13.52       -2.72      8.45 o 
   0   3   4     2729.00     2558.11     41.57 o 
   1   3   4        1.44       -1.86      6.25 o 
   2   3   4     3920.16     3734.54     58.39 o 
   3   3   4      926.06      963.40     22.25 o 
   4   3   4     6332.81     6647.10     82.65 o 
   5   3   4     1106.04     1230.85     30.90 o 
   6   3   4     7807.01     8295.18    113.18 o 
   7   3   4       14.32       10.37     11.94 o 
   8   3   4      128.99      131.36     17.01 o 
   9   3   4      926.64      916.77     39.45 o 
  10   3   4      298.66      269.09     26.84 o 
  11   3   4     3529.38     3713.95    115.78 o 
  12   3   4        5.27        5.73     28.48 o 
  13   3   4      743.81      771.92     54.96 o 
  14   3   4       41.41        6.04     46.10 o 
 -15   4   4     2476.92     2470.69     88.42 o 
 -14   4   4       97.15      121.79     28.58 o 
 -13   4   4       42.58       26.59     24.12 o 
 -12   4   4      116.20       83.68     25.48 o 
 -11   4   4        4.43       27.85     21.08 o 
 -10   4   4     3357.09     3144.09     75.10 o 
  -9   4   4      889.07      873.88     28.78 o 
  -8   4   4    11457.38    11289.79    137.49 o 
  -7   4   4       54.79       58.29     11.18 o 
  -6   4   4    12151.32    11651.76    127.85 o 
  -5   4   4      303.92      303.62     15.03 o 
  -4   4   4     1691.93     1647.14     29.83 o 
  -3   4   4     1194.64     1084.53     35.71 o 
  -2   4   4      339.94      316.93     14.73 o 
  -1   4   4     5749.30     5722.19     83.03 o 
   0   4   4     2580.26     2656.26     38.97 o 
   1   4   4    24673.81    26321.31    281.34 o 
   2   4   4      119.60      143.51     14.90 o 
   3   4   4    25057.81    27552.59    295.83 o 
   4   4   4      404.76      404.36     15.83 o 
   5   4   4     1343.80     1421.94     33.63 o 
   6   4   4     6853.08     6981.44     99.71 o 
   7   4   4      763.53      839.38     38.36 o 
   8   4   4     3503.03     3306.77     70.17 o 
   9   4   4       32.68       34.49     19.47 o 
  10   4   4     1534.91     1595.51     60.50 o 
  11   4   4     1135.29     1071.33     48.65 o 
  12   4   4     3461.59     3338.57    104.26 o 
  13   4   4      176.49      151.79     34.65 o 
  14   4   4      296.99      250.32     43.36 o 
 -15   5   4      106.40      116.29     36.27 o 
 -14   5   4      588.75      590.22     43.79 o 
 -13   5   4       10.69       55.81     24.62 o 
 -12   5   4       33.21       34.56     22.74 o 
 -11   5   4        6.66       31.83     19.59 o 
 -10   5   4      122.25      105.66     22.02 o 
  -9   5   4     7618.30     7309.73    127.63 o 
  -8   5   4       18.26       48.76     12.38 o 
  -7   5   4    13566.95    12954.95    142.96 o 
  -6   5   4     1339.63     1417.44     50.00 o 
  -5   5   4     2977.54     2915.24     50.45 o 
  -4   5   4     1451.37     1522.72     30.48 o 
  -3   5   4       20.35       25.17      8.82 o 
  -2   5   4      141.44      125.49     13.10 o 
  -1   5   4      226.54      189.78     12.96 o 
   0   5   4     9477.52     9526.75    111.28 o 
   1   5   4      614.55      649.10     19.38 o 
   2   5   4    17157.96    18135.25    200.86 o 
   3   5   4     1429.08     1546.62     41.12 o 
   4   5   4      256.36      269.22     13.99 o 
   5   5   4      907.00      987.20     34.85 o 
   6   5   4      137.27      180.46     19.11 o 
   7   5   4       27.65       27.76     16.36 o 
   8   5   4     3151.10     3028.22     94.42 o 
   9   5   4    14991.94    14484.25    234.41 o 
  10   5   4       78.80       70.50     22.96 o 
  11   5   4     3566.45     3492.09     91.32 o 
  12   5   4      173.15      132.81     34.44 o 
  13   5   4        6.84       13.50     32.02 o 
  14   5   4      600.27      578.38     52.20 o 
 -14   6   4       45.12       87.04     28.93 o 
 -13   6   4      983.31      938.08     65.35 o 
 -12   6   4      209.99      198.95     29.33 o 
 -11   6   4      363.52      343.57     30.51 o 
 -10   6   4       29.62       86.83     20.83 o 
  -9   6   4      624.77      649.22     34.97 o 
  -8   6   4     2999.64     2812.47     50.20 o 
  -7   6   4       13.68       22.94     13.74 o 
  -6   6   4     7662.11     7704.63     99.42 o 
  -5   6   4        4.39        5.24      9.39 o 
  -4   6   4     2121.89     2104.74     40.70 o 
  -3   6   4      144.47      118.00     11.28 o 
  -2   6   4      524.40      512.84     20.62 o 
  -1   6   4      585.32      543.56     20.81 o 
   0   6   4      100.31       88.56     10.77 o 
   1   6   4     5020.32     4854.72     66.03 o 
   2   6   4       60.77       91.49     10.61 o 
   3   6   4     5216.67     5154.92     70.36 o 
   4   6   4     1218.17     1260.89     30.50 o 
   5   6   4       91.06       85.40     17.03 o 
   6   6   4      260.67      318.32     37.06 o 
   7   6   4     2049.27     2058.72     54.28 o 
   8   6   4      401.85      487.30     43.59 o 
   9   6   4     1458.30     1615.07     55.90 o 
  10   6   4     5561.00     5666.69    109.62 o 
  11   6   4      405.20      363.08     40.28 o 
  12   6   4      518.75      578.28     47.98 o 
  13   6   4       31.58       -4.72     37.94 o 
 -14   7   4     1154.02     1283.32     73.57 o 
 -13   7   4     1114.88     1090.49     67.92 o 
 -12   7   4       62.23       57.41     25.72 o 
 -11   7   4      745.17      679.87     42.63 o 
 -10   7   4       40.31       28.12     21.40 o 
  -9   7   4       97.84      103.28     24.39 o 
  -8   7   4      476.48      510.81     31.02 o 
  -7   7   4     5029.66     4985.37    115.95 o 
  -6   7   4      476.51      536.80     22.18 o 
  -5   7   4     3599.62     3443.10     54.79 o 
  -4   7   4     2286.09     2200.31     40.22 o 
  -3   7   4     1804.96     1822.55     36.41 o 
  -2   7   4     4635.43     4563.62     64.41 o 
  -1   7   4     1104.13     1198.02     37.86 o 
   0   7   4     5645.49     5775.66     77.30 o 
   1   7   4      138.77      157.02     13.87 o 
   2   7   4     1703.94     1840.47     36.22 o 
   3   7   4       18.28       33.23     14.42 o 
   4   7   4       46.87       58.30     11.51 o 
   5   7   4      712.84      752.24     34.21 o 
   6   7   4      519.46      513.70     31.48 o 
   7   7   4     4082.17     4005.78     97.04 o 
   8   7   4     2997.26     3010.69     71.49 o 
   9   7   4     2060.59     2046.65     63.23 o 
  10   7   4      115.87      131.56     27.78 o 
  11   7   4      788.16      893.99     50.39 o 
  12   7   4      100.57       67.67     29.52 o 
  13   7   4       40.93       82.19     37.50 o 
 -13   8   4     1577.42     1519.41     71.71 o 
 -12   8   4      619.28      566.11     49.05 o 
 -11   8   4      101.98      137.01     31.97 o 
 -10   8   4      290.34      323.74     29.84 o 
  -9   8   4       67.43       94.12     22.23 o 
  -8   8   4      465.15      469.51     32.06 o 
  -7   8   4      518.39      500.28     27.65 o 
  -6   8   4      613.18      606.89     28.18 o 
  -5   8   4      419.03      490.88     22.23 o 
  -4   8   4     9673.33     9588.04    120.20 o 
  -3   8   4     5312.45     5171.98     73.41 o 
  -2   8   4     1649.41     1518.66     33.67 o 
  -1   8   4     4585.70     4624.86     67.01 o 
   0   8   4      394.00      448.77     20.46 o 
   1   8   4       29.91       65.21     12.28 o 
   2   8   4       19.98        7.97     11.24 o 
   3   8   4      324.02      387.60     20.08 o 
   4   8   4      172.61      170.62     15.18 o 
   5   8   4     3355.47     3227.39     75.41 o 
   6   8   4     1595.74     1492.59     63.51 o 
   7   8   4       50.46       53.85     21.13 o 
   8   8   4     4203.93     3898.44     90.54 o 
   9   8   4      471.79      443.21     36.49 o 
  10   8   4      382.79      391.49     37.30 o 
  11   8   4      633.97      506.43     41.18 o 
  12   8   4       58.28       26.82     30.59 o 
 -13   9   4      659.64      704.56     55.50 o 
 -12   9   4     2182.93     2155.08    108.95 o 
 -11   9   4      812.31      864.66     63.25 o 
 -10   9   4      430.19      432.12     41.97 o 
  -9   9   4      493.81      501.04     43.38 o 
  -8   9   4     4465.96     4307.15     99.71 o 
  -7   9   4        9.00       39.39     19.71 o 
  -6   9   4      168.40      173.58     20.54 o 
  -5   9   4     1731.36     1720.69     39.67 o 
  -4   9   4      536.96      523.93     23.53 o 
  -3   9   4     2350.18     2295.64     44.70 o 
  -2   9   4     1093.06      987.56     39.27 o 
  -1   9   4      857.28      945.89     29.21 o 
   0   9   4      206.32      204.84     17.18 o 
   1   9   4      379.48      401.31     21.90 o 
   2   9   4      148.70      174.05     16.91 o 
   3   9   4        7.30       41.34     13.77 o 
   4   9   4      599.27      667.51     30.77 o 
   5   9   4      247.33      298.06     27.47 o 
   6   9   4     4003.35     3896.30     93.56 o 
   7   9   4      430.62      426.51     33.94 o 
   8   9   4      110.96      149.82     27.53 o 
   9   9   4       81.17       86.87     27.60 o 
  10   9   4        1.75        1.12     25.67 o 
  11   9   4      216.47      179.62     33.04 o 
  12   9   4     1328.75     1201.86     61.37 o 
 -12  10   4      440.33      497.50     49.80 o 
 -11  10   4     1021.55     1079.29     63.53 o 
 -10  10   4       28.16       23.24     30.33 o 
  -9  10   4      134.80      140.74     33.02 o 
  -8  10   4     1613.82     1517.99     76.81 o 
  -7  10   4      240.65      248.19     33.70 o 
  -6  10   4     1955.18     1870.76     55.71 o 
  -5  10   4     1913.16     1971.73     55.87 o 
  -4  10   4    11994.43    11702.18    209.52 o 
  -3  10   4     3065.27     3100.36     71.78 o 
  -2  10   4       33.75       32.57     16.30 o 
  -1  10   4      536.76      564.36     26.06 o 
   0  10   4       11.88       24.15     14.19 o 
   1  10   4      333.02      374.76     31.06 o 
   2  10   4      284.03      285.68     21.39 o 
   3  10   4      283.92      263.44     23.90 o 
   4  10   4      485.54      517.03     30.15 o 
   5  10   4     2767.55     2633.67     66.83 o 
   6  10   4     1618.65     1670.98     57.51 o 
   7  10   4      957.49     1021.51     53.84 o 
   8  10   4      909.33      933.44     49.74 o 
   9  10   4      261.18      215.02     32.71 o 
  10  10   4        1.32        2.47     27.25 o 
  11  10   4      126.23      112.10     33.21 o 
 -11  11   4      246.69      370.59     59.19 o 
 -10  11   4       85.47      125.21     36.09 o 
  -9  11   4      255.08      221.37     43.83 o 
  -8  11   4       26.70       11.61     28.04 o 
  -7  11   4     3243.46     3138.92     86.74 o 
  -6  11   4        7.69       14.06     19.87 o 
  -5  11   4        1.96        1.01     18.68 o 
  -4  11   4     1331.01     1254.94     47.98 o 
  -3  11   4    11259.26    10829.74    187.52 o 
  -2  11   4      906.54      848.12     41.63 o 
  -1  11   4      351.38      374.96     27.31 o 
   0  11   4       78.18       72.77     17.45 o 
   1  11   4     1601.64     1595.24     42.20 o 
   2  11   4        1.55       -1.85     18.28 o 
   3  11   4       10.48       11.01     18.06 o 
   4  11   4       65.45       54.59     22.26 o 
   5  11   4       16.10       16.30     23.14 o 
   6  11   4        1.48        9.25     23.52 o 
   7  11   4      259.49      244.66     32.84 o 
   8  11   4      247.83      193.49     33.35 o 
   9  11   4        2.66       36.21     31.15 o 
  10  11   4      209.23      191.39     54.56 o 
 -10  12   4        4.42       -2.47     34.63 o 
  -9  12   4      228.89      194.45     39.05 o 
  -8  12   4     1077.41     1032.76     60.07 o 
  -7  12   4      195.31      181.54     34.03 o 
  -6  12   4       65.89      114.52     25.98 o 
  -5  12   4        0.23      -20.71     22.77 o 
  -4  12   4     1226.10     1224.96     62.94 o 
  -3  12   4       56.28       37.21     21.26 o 
  -2  12   4     1790.49     1801.26     50.82 o 
  -1  12   4      938.72      946.29     38.99 o 
   0  12   4       57.29       56.28     19.76 o 
   1  12   4      129.49      146.48     22.09 o 
   2  12   4       33.27       40.95     19.85 o 
   3  12   4      477.60      439.84     41.58 o 
   4  12   4       43.94       19.77     23.61 o 
   5  12   4      117.29      132.44     28.42 o 
   6  12   4      262.69      149.82     32.08 o 
   7  12   4      260.29      292.11     35.72 o 
   8  12   4       16.96       17.14     28.80 o 
   9  12   4       76.73      121.29     33.36 o 
  -9  13   4     1183.12     1135.23     77.53 o 
  -8  13   4       87.54       70.24     39.09 o 
  -7  13   4     1765.80     1668.24     92.44 o 
  -6  13   4      245.71      219.51     36.83 o 
  -5  13   4      140.03      131.16     29.35 o 
  -4  13   4       48.85       72.84     25.90 o 
  -3  13   4      964.62      976.75     47.52 o 
  -2  13   4        0.12       19.34     26.45 o 
  -1  13   4      460.23      528.80     35.14 o 
   0  13   4      964.70      980.85     42.36 o 
   1  13   4      903.62      963.76     71.20 o 
   2  13   4      378.07      381.59     35.77 o 
   3  13   4      219.49      213.08     34.07 o 
   4  13   4       58.67       24.86     41.47 o 
   5  13   4      105.85       95.75     33.44 o 
   6  13   4      307.15      277.53     36.17 o 
   7  13   4       19.47       14.37     28.76 o 
   8  13   4        8.27       12.93     35.66 o 
  -8  14   4      293.54      271.06     52.16 o 
  -7  14   4      224.97      223.18     47.04 o 
  -6  14   4      503.02      504.74     54.76 o 
  -5  14   4       12.94       75.58     37.96 o 
  -4  14   4     1279.66     1342.98     63.72 o 
  -3  14   4      757.59      815.57     52.53 o 
  -2  14   4      690.77      703.87     44.64 o 
  -1  14   4      305.36      356.70     32.91 o 
   0  14   4     1167.05     1197.35     53.33 o 
   1  14   4      652.40      704.50     45.27 o 
   2  14   4        0.03       -1.21     26.01 o 
   3  14   4       62.93       53.68     31.23 o 
   4  14   4      291.02      203.97     37.21 o 
   5  14   4      751.94      760.51     69.40 o 
   6  14   4     1025.43     1033.49     63.58 o 
   7  14   4      460.49      345.91     52.21 o 
  -6  15   4        4.94       -3.81     37.80 o 
  -5  15   4        4.20      -37.67     36.72 o 
  -4  15   4      194.57      205.09     38.11 o 
  -3  15   4      618.38      514.08     47.44 o 
  -2  15   4      396.79      434.23     44.63 o 
  -1  15   4        1.31      -10.68     33.13 o 
   0  15   4       44.19       38.28     32.79 o 
   1  15   4       23.59       99.02     33.41 o 
   2  15   4      617.72      627.25     57.60 o 
   3  15   4        2.67       11.60     38.17 o 
   4  15   4      452.49      364.94     51.74 o 
   5  15   4      151.99      190.45     45.36 o 
  -2  16   4       77.86       41.26     38.57 o 
  -1  16   4       10.04        6.67     37.47 o 
   0  16   4       90.71      115.11     41.82 o 
   1  16   4       25.70       83.72     37.87 o 
 -15   1   5       51.73       91.03     35.38 o 
 -14   1   5      114.16      141.44     31.63 o 
 -13   1   5       33.27       38.30     25.84 o 
 -12   1   5       37.80       44.21     18.30 o 
 -11   1   5      123.08      136.87     18.16 o 
 -10   1   5       35.45       12.49     13.41 o 
  -9   1   5     3086.79     3045.74     53.26 o 
  -8   1   5       13.92       26.28     11.42 o 
  -7   1   5     2114.09     2100.10     46.36 o 
  -6   1   5      326.69      351.80     16.71 o 
  -5   1   5     4022.11     4055.47     56.07 o 
  -4   1   5      878.14      771.40     23.12 o 
  -3   1   5     2112.49     2012.50     29.85 o 
  -2   1   5     2006.66     1874.00     27.36 o 
  -1   1   5        0.64       10.77      6.59 o 
   0   1   5    10362.85    10579.03    124.21 o 
   1   1   5        0.27        6.42      6.54 o 
   2   1   5      345.36      362.83     13.65 o 
   3   1   5        6.31        0.71      6.98 o 
   4   1   5     2382.01     2216.60     38.80 o 
   5   1   5     1336.81     1302.19     27.58 o 
   6   1   5     3204.84     3217.36     50.24 o 
   7   1   5       68.95       74.55     10.80 o 
   8   1   5      143.19      161.66     13.70 o 
   9   1   5     3114.63     3063.90     63.13 o 
  10   1   5      592.96      648.18     38.34 o 
  11   1   5      327.77      358.04     37.48 o 
  12   1   5      181.07      123.09     30.41 o 
  13   1   5      542.38      600.51     55.35 o 
  14   1   5        0.93       -5.66     35.96 o 
 -15   2   5        1.97       35.83     31.61 o 
 -14   2   5      673.90      669.26     48.44 o 
 -13   2   5     1326.65     1258.57     63.33 o 
 -12   2   5     2439.71     2391.56     61.96 o 
 -11   2   5      345.26      323.84     26.49 o 
 -10   2   5     1252.79     1284.48     36.25 o 
  -9   2   5      726.92      847.34     28.82 o 
  -8   2   5     1433.70     1352.04     32.99 o 
  -7   2   5     1355.75     1453.79     32.23 o 
  -6   2   5      357.07      419.31     18.40 o 
  -5   2   5    17744.81    18667.81    206.00 o 
  -4   2   5     8695.74     8701.70     95.85 o 
  -3   2   5    31894.48    32707.03    370.88 o 
  -2   2   5      178.41      188.13     15.07 o 
  -1   2   5      278.85      315.00     12.66 o 
   0   2   5       11.54       37.33      7.35 o 
   1   2   5     3352.70     3254.46     44.31 o 
   2   2   5       69.84       81.96      8.86 o 
   3   2   5      542.66      523.65     16.85 o 
   4   2   5     4391.72     4334.41     57.65 o 
   5   2   5     3664.78     3687.62     49.53 o 
   6   2   5     4243.87     4057.74     75.87 o 
   7   2   5      131.28      148.29     15.94 o 
   8   2   5       12.95       10.96     13.96 o 
   9   2   5      142.22      141.48     20.05 o 
  10   2   5     1536.66     1601.97     61.30 o 
  11   2   5       49.00       42.49     25.61 o 
  12   2   5      521.71      479.41     44.62 o 
  13   2   5      670.95      732.49     54.60 o 
  14   2   5     1390.86     1386.89     82.73 o 
 -15   3   5       51.35       92.15     33.51 o 
 -14   3   5      126.28       99.27     31.31 o 
 -13   3   5     1228.14     1223.23     51.89 o 
 -12   3   5      299.47      305.21     29.80 o 
 -11   3   5     1554.49     1516.62     50.66 o 
 -10   3   5        3.24       33.01     15.59 o 
  -9   3   5     1291.38     1237.71     33.96 o 
  -8   3   5        2.48        5.51     10.63 o 
  -7   3   5     1811.68     1756.58     35.59 o 
  -6   3   5     3261.89     3616.57     54.19 o 
  -5   3   5     2352.29     2296.38     35.72 o 
  -4   3   5     9929.03    10595.58    131.93 o 
  -3   3   5     6427.51     6559.82     86.80 o 
  -2   3   5    21265.46    22456.46    281.11 o 
  -1   3   5       71.91       65.83     11.24 o 
   0   3   5     7713.87     8019.11    100.86 o 
   1   3   5        1.20       -3.94      6.45 o 
   2   3   5       68.24      121.31      9.96 o 
   3   3   5       12.57       13.97      7.06 o 
   4   3   5     3368.63     3212.35     48.17 o 
   5   3   5     4126.02     3933.55     57.18 o 
   6   3   5       77.61       72.17     14.88 o 
   7   3   5        4.47       18.98     12.60 o 
   8   3   5      134.86      170.06     19.35 o 
   9   3   5      808.14      818.45     40.11 o 
  10   3   5      453.48      513.62     40.67 o 
  11   3   5      954.73     1015.08     55.63 o 
  12   3   5      331.98      314.20     39.89 o 
  13   3   5     1338.07     1370.47     69.93 o 
  14   3   5     1796.61     1683.39     87.24 o 
 -15   4   5        1.50       86.78     35.51 o 
 -14   4   5      275.85      274.88     33.95 o 
 -13   4   5     1020.97     1150.61     79.91 o 
 -12   4   5      766.36      842.98     43.45 o 
 -11   4   5       97.49      157.12     24.33 o 
 -10   4   5      702.70      814.16     33.70 o 
  -9   4   5     1126.75     1193.55     33.89 o 
  -8   4   5        2.98       29.58     11.92 o 
  -7   4   5      680.39      783.43     25.19 o 
  -6   4   5      197.67      270.08     16.50 o 
  -5   4   5      172.36      276.75     15.88 o 
  -4   4   5     1378.89     1371.17     30.39 o 
  -3   4   5     1131.34      997.08     29.92 o 
  -2   4   5     1410.68     1395.10     33.35 o 
  -1   4   5     6159.81     6128.63     90.52 o 
   0   4   5      247.42      296.77     14.35 o 
   1   4   5      829.68      954.01     22.30 o 
   2   4   5     1295.40     1322.25     28.32 o 
   3   4   5      100.17      132.15     10.85 o 
   4   4   5     2032.28     1969.21     43.50 o 
   5   4   5     1235.50     1221.36     43.36 o 
   6   4   5       30.28       37.71     12.78 o 
   7   4   5      214.49      228.31     19.42 o 
   8   4   5        3.01       -3.24     15.08 o 
   9   4   5       82.53       71.02     20.70 o 
  10   4   5      105.51      153.88     24.05 o 
  11   4   5       90.01      131.93     25.87 o 
  12   4   5      158.65      177.10     34.59 o 
  13   4   5       41.56       72.09     33.46 o 
 -15   5   5        3.62       58.33     33.02 o 
 -14   5   5       73.05       74.87     29.69 o 
 -13   5   5     1398.62     1429.81     57.63 o 
 -12   5   5       84.15       78.93     24.24 o 
 -11   5   5     3019.04     3000.18     71.11 o 
 -10   5   5       96.01       96.56     21.13 o 
  -9   5   5      117.60       77.46     17.26 o 
  -8   5   5      307.02      341.64     21.27 o 
  -7   5   5     1667.60     1732.95     33.89 o 
  -6   5   5      834.09      884.66     27.61 o 
  -5   5   5     1370.41     1482.12     30.79 o 
  -4   5   5     2982.31     3062.24     52.05 o 
  -3   5   5       11.86        8.85      9.22 o 
  -2   5   5     2908.45     2974.72     49.34 o 
  -1   5   5      388.62      392.45     20.44 o 
   0   5   5    13722.41    13838.17    199.38 o 
   1   5   5       11.39        5.31      8.18 o 
   2   5   5     8381.19     8607.27    104.58 o 
   3   5   5      207.88      256.10     24.56 o 
   4   5   5       18.47       50.10      9.67 o 
   5   5   5      805.48      789.67     30.16 o 
   6   5   5       80.39       79.30     15.14 o 
   7   5   5      952.51      855.46     40.21 o 
   8   5   5      646.23      664.56     36.80 o 
   9   5   5     4637.16     4356.19    120.38 o 
  10   5   5     1163.80     1117.75     56.73 o 
  11   5   5     1030.35     1127.13     55.15 o 
  12   5   5     1503.78     1311.11     66.87 o 
  13   5   5       71.85      106.45     39.99 o 
 -14   6   5      274.91      323.97     55.73 o 
 -13   6   5       97.88      108.26     28.74 o 
 -12   6   5        6.52       44.52     24.25 o 
 -11   6   5       85.49      144.54     24.07 o 
 -10   6   5      901.49      952.12     42.95 o 
  -9   6   5      391.81      446.00     26.55 o 
  -8   6   5     6772.85     6500.73     90.12 o 
  -7   6   5      153.91      159.45     13.79 o 
  -6   6   5      442.98      509.24     33.71 o 
  -5   6   5     1223.34     1320.48     30.19 o 
  -4   6   5      594.20      602.37     24.11 o 
  -3   6   5      198.55      255.79     24.93 o 
  -2   6   5      663.79      726.19     30.55 o 
  -1   6   5     7142.80     7166.99    117.84 o 
   0   6   5       52.74       65.89     10.23 o 
   1   6   5    10044.74    10038.28    120.41 o 
   2   6   5     1195.74     1227.06     28.78 o 
   3   6   5      210.11      218.91     14.65 o 
   4   6   5       55.69       60.67     14.62 o 
   5   6   5        3.44       15.65     10.09 o 
   6   6   5      754.85      830.84     36.30 o 
   7   6   5       81.97       59.99     20.84 o 
   8   6   5       32.08       35.61     20.82 o 
   9   6   5      225.61      229.13     28.64 o 
  10   6   5     7442.37     7437.43    148.66 o 
  11   6   5       66.12       43.53     26.28 o 
  12   6   5     1659.15     1508.01     63.27 o 
  13   6   5      571.57      461.72     47.62 o 
 -14   7   5       57.81       17.34     34.18 o 
 -13   7   5        8.97       61.01     31.06 o 
 -12   7   5       53.03       90.88     30.56 o 
 -11   7   5      958.73      920.94     52.62 o 
 -10   7   5     1196.25     1139.32     46.53 o 
  -9   7   5     3985.34     3954.73     81.23 o 
  -8   7   5      300.34      335.26     24.02 o 
  -7   7   5     1085.28     1110.31     32.06 o 
  -6   7   5     4338.76     4462.98     74.14 o 
  -5   7   5      539.38      578.68     24.25 o 
  -4   7   5      277.90      293.77     16.36 o 
  -3   7   5       45.88       52.57     12.86 o 
  -2   7   5      183.21      177.68     16.11 o 
  -1   7   5      334.90      360.41     17.09 o 
   0   7   5    13306.13    13579.05    158.26 o 
   1   7   5      103.93      104.13     13.37 o 
   2   7   5     9206.96     9314.14    115.74 o 
   3   7   5      524.35      525.74     21.44 o 
   4   7   5       19.48       59.27     14.58 o 
   5   7   5       42.23       64.46     13.93 o 
   6   7   5      117.22      134.24     21.18 o 
   7   7   5     1319.53     1385.00     55.80 o 
   8   7   5      170.04      116.93     24.67 o 
   9   7   5      932.01      993.80     47.57 o 
  10   7   5       20.85        2.74     24.36 o 
  11   7   5     1545.44     1578.67     93.24 o 
  12   7   5        1.28       16.21     28.55 o 
 -13   8   5        4.72       33.75     32.47 o 
 -12   8   5      223.65      211.87     36.13 o 
 -11   8   5      366.42      369.28     39.99 o 
 -10   8   5     2087.30     2155.25    105.15 o 
  -9   8   5       23.61       46.42     24.68 o 
  -8   8   5     6857.04     6834.18    170.55 o 
  -7   8   5      613.75      626.29     34.97 o 
  -6   8   5      978.21     1059.68     35.69 o 
  -5   8   5      310.21      357.91     19.47 o 
  -4   8   5      111.29      111.77     13.97 o 
  -3   8   5     2103.04     1981.76     41.89 o 
  -2   8   5      452.88      453.37     20.01 o 
  -1   8   5     6862.89     6679.42    129.59 o 
   0   8   5        4.03        1.81     10.99 o 
   1   8   5    14522.73    14950.34    213.54 o 
   2   8   5      990.86      923.08     29.65 o 
   3   8   5     2518.80     2347.24     44.73 o 
   4   8   5      549.01      546.77     27.47 o 
   5   8   5       69.49       92.63     21.29 o 
   6   8   5        7.05       -0.09     20.73 o 
   7   8   5       11.09      -22.13     19.89 o 
   8   8   5     4834.74     4811.94     97.34 o 
   9   8   5      366.89      331.75     33.76 o 
  10   8   5     4805.33     4778.50    157.47 o 
  11   8   5       40.32       44.84     28.36 o 
  12   8   5      210.26      248.12     37.02 o 
 -13   9   5      351.29      438.80     55.95 o 
 -12   9   5      164.35      169.98     37.67 o 
 -11   9   5      144.39      153.14     35.11 o 
 -10   9   5       14.63      -39.85     26.57 o 
  -9   9   5     3357.40     3429.56     89.60 o 
  -8   9   5     1670.75     1611.69     62.52 o 
  -7   9   5     3547.28     3403.29     74.41 o 
  -6   9   5      231.36      209.78     24.48 o 
  -5   9   5       64.42       77.04     17.57 o 
  -4   9   5       46.69       82.64     18.19 o 
  -3   9   5       59.32       55.02     16.31 o 
  -2   9   5     1744.53     1633.55     42.45 o 
  -1   9   5       62.57       70.49     13.75 o 
   0   9   5     4003.89     3858.21     62.01 o 
   1   9   5      183.51      223.33     19.96 o 
   2   9   5     5441.24     5360.97     79.21 o 
   3   9   5      287.83      363.00     22.25 o 
   4   9   5     1938.69     1899.96     47.92 o 
   5   9   5      243.99      283.01     27.57 o 
   6   9   5      172.93      184.79     26.43 o 
   7   9   5      678.02      669.04     40.46 o 
   8   9   5      196.26      156.66     32.04 o 
   9   9   5      958.91     1033.15     52.72 o 
  10   9   5      124.69      133.83     35.11 o 
  11   9   5      928.03     1044.91     56.72 o 
 -12  10   5      480.97      533.65     51.74 o 
 -11  10   5       97.68      155.07     36.34 o 
 -10  10   5     1068.74     1185.37     68.70 o 
  -9  10   5       80.07       49.83     28.89 o 
  -8  10   5      791.33      775.42     59.32 o 
  -7  10   5       11.42       30.31     20.43 o 
  -6  10   5     2340.83     2289.79     62.98 o 
  -5  10   5     3760.10     3642.95     76.64 o 
  -4  10   5     1572.46     1646.19     45.93 o 
  -3  10   5     3015.31     2890.22     59.72 o 
  -2  10   5      293.54      322.78     24.55 o 
  -1  10   5     1187.05     1165.46     39.49 o 
   0  10   5       17.70       -5.73     13.58 o 
   1  10   5      587.63      558.71     26.82 o 
   2  10   5      224.90      276.15     21.55 o 
   3  10   5     3308.90     3209.15     81.89 o 
   4  10   5      531.51      552.65     34.98 o 
   5  10   5     1596.10     1619.05     54.57 o 
   6  10   5     4239.93     4090.10    132.57 o 
   7  10   5      587.91      599.83     59.23 o 
   8  10   5     1952.87     1973.16     72.73 o 
   9  10   5      556.04      430.27     38.56 o 
  10  10   5       90.34       62.47     44.27 o 
  11  10   5      670.27      723.92     50.46 o 
 -11  11   5     2392.17     2300.16    100.61 o 
 -10  11   5       20.47       50.76     38.02 o 
  -9  11   5     1428.31     1343.39     65.58 o 
  -8  11   5       34.88      -30.75     27.01 o 
  -7  11   5     1287.99     1245.23     59.32 o 
  -6  11   5      485.30      459.38     33.42 o 
  -5  11   5      759.53      790.85     40.23 o 
  -4  11   5     7822.50     7557.43    126.90 o 
  -3  11   5     3299.91     3094.16     64.80 o 
  -2  11   5     8186.57     7918.26    136.99 o 
  -1  11   5        2.97       -9.80     20.61 o 
   0  11   5     1278.58     1319.41     46.76 o 
   1  11   5      575.25      600.09     42.31 o 
   2  11   5       69.36      114.32     20.54 o 
   3  11   5       17.47       33.39     18.52 o 
   4  11   5     2712.83     2575.25     66.57 o 
   5  11   5     7057.69     6464.66    139.42 o 
   6  11   5     2678.05     2562.93     72.15 o 
   7  11   5     4227.38     3947.21     91.65 o 
   8  11   5       20.01        5.73     26.71 o 
   9  11   5       38.18       50.08     28.13 o 
  10  11   5      324.57      316.06     43.47 o 
 -10  12   5      939.31      965.52     72.43 o 
  -9  12   5      290.65      142.45     43.18 o 
  -8  12   5      320.17      323.96     46.85 o 
  -7  12   5      756.63      770.66     60.20 o 
  -6  12   5     1112.48     1174.92     58.57 o 
  -5  12   5      160.65      234.64     28.92 o 
  -4  12   5       19.96       32.68     21.46 o 
  -3  12   5      608.22      586.37     33.47 o 
  -2  12   5      594.15      659.42     34.98 o 
  -1  12   5     1375.47     1393.79     46.28 o 
   0  12   5     2656.25     2665.78     60.84 o 
   1  12   5     1097.40     1214.10     48.24 o 
   2  12   5      277.75      311.81     29.30 o 
   3  12   5     2866.91     2707.88     79.58 o 
   4  12   5     5216.66     4960.11    131.10 o 
   5  12   5     2524.76     2423.59     70.50 o 
   6  12   5     2824.41     2603.94     75.23 o 
   7  12   5       53.13      105.82     29.73 o 
   8  12   5       11.27       22.45     28.49 o 
   9  12   5       33.77      103.82     32.78 o 
  -9  13   5      352.58      344.01     52.55 o 
  -8  13   5        2.43       21.69     37.37 o 
  -7  13   5     1524.21     1549.88     82.04 o 
  -6  13   5     2220.96     2172.31     90.86 o 
  -5  13   5     6913.86     6480.17    209.19 o 
  -4  13   5     1744.32     1589.76     71.34 o 
  -3  13   5      150.71      148.67     31.85 o 
  -2  13   5       75.49       59.87     36.72 o 
  -1  13   5      753.79      740.32     43.39 o 
   0  13   5      960.33     1027.53     48.37 o 
   1  13   5     1015.11     1033.95     62.85 o 
   2  13   5     3330.87     3307.19     79.82 o 
   3  13   5     1968.51     1975.98     73.49 o 
   4  13   5     1448.04     1582.84     83.83 o 
   5  13   5     2695.07     2770.91    106.65 o 
   6  13   5      286.07      292.36     41.00 o 
   7  13   5      344.06      380.50     44.77 o 
   8  13   5      187.07      172.55     35.59 o 
  -8  14   5     4716.19     4672.70    173.07 o 
  -7  14   5     1614.61     1444.22     83.19 o 
  -6  14   5      990.25     1158.23     73.89 o 
  -5  14   5      684.60      632.44     50.39 o 
  -4  14   5      798.48      723.76     51.77 o 
  -3  14   5     1018.59     1049.16     58.43 o 
  -2  14   5      304.62      370.14     39.82 o 
  -1  14   5      255.15      286.03     34.65 o 
   0  14   5      669.41      673.60     64.42 o 
   1  14   5     3611.39     3622.88    129.82 o 
   2  14   5      462.70      462.20     52.10 o 
   3  14   5     3455.90     3298.00    189.13 o 
   4  14   5      698.26      597.41     73.31 o 
   5  14   5      322.78      338.67     50.26 o 
   6  14   5      967.08      763.29     64.03 o 
  -5  15   5       38.98       32.19     39.89 o 
  -4  15   5      173.05      184.66     38.71 o 
  -3  15   5      217.00      227.77     38.84 o 
  -2  15   5      164.72      108.45     34.28 o 
  -1  15   5       39.92       59.25     37.00 o 
   0  15   5     1022.83      928.44     63.69 o 
   1  15   5      322.69      300.04     42.30 o 
   2  15   5     2599.80     2376.14     96.92 o 
   3  15   5      650.50      693.21     61.10 o 
   4  15   5     1374.30     1231.10     92.26 o 
 -15   0   6     1195.99     1056.81     94.78 o 
 -14   0   6     2722.25     2547.44    131.00 o 
 -13   0   6      941.51     1027.32     79.23 o 
 -12   0   6     4372.74     4254.17    152.38 o 
 -11   0   6       72.48       75.65     23.76 o 
 -10   0   6       89.44      107.03     23.59 o 
  -9   0   6      223.78      185.26     24.89 o 
  -8   0   6      312.01      412.27     29.61 o 
  -7   0   6     3794.94     3728.73     80.87 o 
  -6   0   6    13662.57    13373.60    218.60 o 
  -5   0   6    12861.10    12337.05    200.94 o 
  -4   0   6     6545.43     6287.36    110.72 o 
  -3   0   6    17429.58    15971.20    248.13 o 
  -2   0   6      466.13      423.23     18.38 o 
  -1   0   6      526.18      456.66     18.36 o 
   0   0   6       11.16        4.72      8.01 o 
   1   0   6      943.50      904.79     41.62 o 
   2   0   6     5555.34     5373.77     96.17 o 
   3   0   6     6573.54     6659.73    116.85 o 
   4   0   6    11228.99    10439.62    174.60 o 
   5   0   6     3876.63     3595.02     76.78 o 
   6   0   6     6143.62     5646.53    145.83 o 
   7   0   6       29.38       62.43     14.73 o 
   8   0   6      495.37      592.80     33.66 o 
   9   0   6      199.20      211.08     39.56 o 
  10   0   6      387.23      411.16     48.70 o 
  11   0   6      554.67      471.97     53.49 o 
  12   0   6     1687.17     1708.73    114.95 o 
  13   0   6     2169.65     2414.45    140.39 o 
  14   0   6      365.90      421.02     77.31 o 
 -15   1   6      925.47     1094.92     67.18 o 
 -14   1   6      764.06      728.06     49.52 o 
 -13   1   6     6270.17     6117.33    149.18 o 
 -12   1   6       33.57       53.60     16.78 o 
 -11   1   6     2327.39     2156.62     48.01 o 
 -10   1   6       77.55       85.73     15.44 o 
  -9   1   6      253.27      281.21     20.95 o 
  -8   1   6      193.92      219.56     18.15 o 
  -7   1   6     2368.00     2429.55     43.38 o 
  -6   1   6    12923.66    12545.19    146.12 o 
  -5   1   6     2556.37     2376.13     39.35 o 
  -4   1   6    30331.54    31004.17    330.42 o 
  -3   1   6     1502.58     1451.09     25.06 o 
  -2   1   6      656.30      560.59     15.41 o 
  -1   1   6        1.04       -2.45      5.87 o 
   0   1   6     1973.07     1796.72     36.79 o 
   1   1   6     1102.30     1080.71     26.36 o 
   2   1   6     9722.90     9469.63    103.07 o 
   3   1   6     8210.74     7786.38     87.84 o 
   4   1   6     4118.25     3749.17     53.99 o 
   5   1   6    10994.64    10220.99    123.10 o 
   6   1   6      951.02      981.46     26.52 o 
   7   1   6     3143.92     2947.26     52.89 o 
   8   1   6        4.64       16.43     14.65 o 
   9   1   6     2339.82     2316.55     59.49 o 
  10   1   6      687.27      728.01     45.88 o 
  11   1   6      781.76      831.08     74.33 o 
  12   1   6     1514.04     1440.80     67.49 o 
  13   1   6       79.62       95.10     39.39 o 
  14   1   6      946.72     1053.28     75.10 o 
 -15   2   6      294.30      335.02     48.60 o 
 -14   2   6     1562.39     1587.23     71.55 o 
 -13   2   6      855.00      875.83     45.13 o 
 -12   2   6     2957.17     2882.25     63.99 o 
 -11   2   6       39.37       32.43     22.25 o 
 -10   2   6     1831.69     1734.63     41.61 o 
  -9   2   6      374.67      354.88     21.40 o 
  -8   2   6     1047.25      988.32     29.65 o 
  -7   2   6     2544.19     2372.81     53.10 o 
  -6   2   6     7301.16     7335.63     93.30 o 
  -5   2   6     9235.96     8317.33    101.37 o 
  -4   2   6     1791.98     1708.50     28.87 o 
  -3   2   6    11484.95    10962.21    117.33 o 
  -2   2   6      327.68      326.47     13.90 o 
  -1   2   6    10763.70    10701.18    130.50 o 
   0   2   6     1300.97     1247.24     26.20 o 
   1   2   6     3898.87     3803.36     54.65 o 
   2   2   6     6416.03     6225.60     77.52 o 
   3   2   6     4861.81     4801.46     64.30 o 
   4   2   6     4584.79     4374.72     56.44 o 
   5   2   6     1463.65     1443.45     32.93 o 
   6   2   6     4669.88     4485.93     60.34 o 
   7   2   6        2.85       14.20      9.23 o 
   8   2   6     1825.35     1791.16     45.86 o 
   9   2   6     1759.85     1805.91     49.01 o 
  10   2   6      818.12      826.94     48.72 o 
  11   2   6      599.54      651.88     52.87 o 
  12   2   6     1690.78     1787.89     73.89 o 
  13   2   6        8.32       35.49     33.72 o 
 -15   3   6      865.40      781.41     55.71 o 
 -14   3   6       22.21       41.33     26.41 o 
 -13   3   6      182.31      218.97     29.83 o 
 -12   3   6       60.00       76.32     23.29 o 
 -11   3   6      474.25      511.86     27.43 o 
 -10   3   6       13.01        1.34     13.86 o 
  -9   3   6     5419.17     5270.06    104.54 o 
  -8   3   6     2148.17     2028.36     41.37 o 
  -7   3   6     1806.88     1558.32     34.22 o 
  -6   3   6     9343.19     9695.09    110.33 o 
  -5   3   6       11.00       36.73      8.62 o 
  -4   3   6     2750.51     2547.57     45.20 o 
  -3   3   6     1555.20     1549.31     38.31 o 
  -2   3   6       32.62       86.29     12.47 o 
  -1   3   6        4.12      -13.07      8.72 o 
   0   3   6    10665.44    10352.21    136.23 o 
   1   3   6     2745.99     2661.97     47.91 o 
   2   3   6     9800.01     9667.81    122.38 o 
   3   3   6     2531.45     2387.79     43.64 o 
   4   3   6      308.43      272.89     14.91 o 
   5   3   6      839.43      839.59     24.52 o 
   6   3   6      386.71      411.89     19.75 o 
   7   3   6     3314.60     3327.90     62.36 o 
   8   3   6       41.35       33.71     15.79 o 
   9   3   6     3313.54     3291.87     77.47 o 
  10   3   6      609.85      607.55     36.71 o 
  11   3   6     1209.95     1269.46     77.20 o 
  12   3   6      570.68      572.48     56.29 o 
  13   3   6      711.38      656.55     54.03 o 
 -15   4   6      115.74      112.21     37.12 o 
 -14   4   6      307.89      404.13     37.80 o 
 -13   4   6      129.66      121.36     27.35 o 
 -12   4   6     1025.46     1156.62     49.67 o 
 -11   4   6      277.72      282.81     28.04 o 
 -10   4   6     8694.07     8351.90    128.98 o 
  -9   4   6     3045.59     2981.08     64.69 o 
  -8   4   6     5177.71     4907.04     73.18 o 
  -7   4   6     3381.20     3055.36     51.43 o 
  -6   4   6      352.66      463.98     18.14 o 
  -5   4   6       12.98       32.91      9.50 o 
  -4   4   6      840.95      959.04     27.98 o 
  -3   4   6    13539.64    14230.67    189.67 o 
  -2   4   6        5.32       -5.64      9.90 o 
  -1   4   6    20305.59    20354.23    259.96 o 
   0   4   6     2998.72     3052.19     49.13 o 
   1   4   6     2216.93     2043.07     34.79 o 
   2   4   6     1148.16     1142.57     27.19 o 
   3   4   6     1490.19     1485.56     30.45 o 
   4   4   6      385.83      380.65     17.65 o 
   5   4   6      526.91      558.23     20.91 o 
   6   4   6     1803.71     1763.01     42.33 o 
   7   4   6       20.56       32.28     15.08 o 
   8   4   6     8672.04     8457.54    229.03 o 
   9   4   6      474.36      499.47     34.68 o 
  10   4   6     4326.12     4091.59     87.30 o 
  11   4   6      611.51      489.13     43.65 o 
  12   4   6        5.04       -6.13     29.05 o 
  13   4   6      359.16      402.38     46.04 o 
 -15   5   6      258.96      348.16     43.84 o 
 -14   5   6       11.22      -25.02     28.79 o 
 -13   5   6       69.34       61.63     26.88 o 
 -12   5   6       33.83       41.32     23.38 o 
 -11   5   6     2304.07     2316.78     63.76 o 
 -10   5   6      447.89      465.21     28.35 o 
  -9   5   6     5749.72     5634.19     93.79 o 
  -8   5   6     3284.13     3150.37     66.12 o 
  -7   5   6     2819.65     2711.50     44.63 o 
  -6   5   6     1443.93     1831.87     38.67 o 
  -5   5   6      614.20      692.60     21.76 o 
  -4   5   6     1627.38     1802.08     38.27 o 
  -3   5   6      519.44      596.88     21.68 o 
  -2   5   6    40335.54    44099.47    541.35 o 
  -1   5   6      887.42      918.65     34.07 o 
   0   5   6    30878.10    31072.40    337.47 o 
   1   5   6     5178.84     5056.87     68.17 o 
   2   5   6      475.76      471.68     18.68 o 
   3   5   6      332.33      314.93     16.49 o 
   4   5   6      131.21      171.83     17.94 o 
   5   5   6      284.51      286.70     20.66 o 
   6   5   6        1.21        3.17     12.70 o 
   7   5   6     2982.98     3084.77     82.04 o 
   8   5   6       16.01       20.32     19.13 o 
   9   5   6     6024.05     6082.49    185.46 o 
  10   5   6      563.74      635.00     41.13 o 
  11   5   6     1352.13     1381.59     57.79 o 
  12   5   6       35.64       -7.36     30.91 o 
  13   5   6       26.37       15.73     33.93 o 
 -14   6   6       10.59       19.73     31.32 o 
 -13   6   6        1.38       22.05     30.50 o 
 -12   6   6      476.31      473.04     41.90 o 
 -11   6   6      333.24      327.71     36.54 o 
 -10   6   6     1706.23     1797.17     55.12 o 
  -9   6   6     1736.69     1666.64     45.10 o 
  -8   6   6     3780.42     3710.04     59.68 o 
  -7   6   6        8.34       35.01     11.38 o 
  -6   6   6      118.09      107.33     12.91 o 
  -5   6   6       15.57        5.33     11.79 o 
  -4   6   6      431.26      523.60     23.08 o 
  -3   6   6      876.40      841.23     36.28 o 
  -2   6   6       17.75       15.73     15.07 o 
  -1   6   6    14988.63    15645.08    192.19 o 
   0   6   6     1022.43      974.64     39.41 o 
   1   6   6    10416.24    10400.69    125.13 o 
   2   6   6        8.69       15.58     10.03 o 
   3   6   6       46.42       63.76     11.39 o 
   4   6   6       34.54       53.16     11.17 o 
   5   6   6      191.83      236.31     16.09 o 
   6   6   6     1374.85     1343.95     60.06 o 
   7   6   6        1.18       -0.54     20.35 o 
   8   6   6     5131.48     5098.55     98.71 o 
   9   6   6      443.77      486.86     36.27 o 
  10   6   6     1765.44     1813.33     63.27 o 
  11   6   6      279.49      230.50     33.04 o 
  12   6   6      115.81       48.25     32.86 o 
 -14   7   6      486.18      524.15     49.77 o 
 -13   7   6      374.85      522.46     46.84 o 
 -12   7   6        1.10       28.98     28.13 o 
 -11   7   6     3507.54     3360.33     89.90 o 
 -10   7   6       29.87       64.74     24.96 o 
  -9   7   6     1773.03     1709.67     46.29 o 
  -8   7   6       14.59        3.62     15.33 o 
  -7   7   6       30.86        6.96     15.77 o 
  -6   7   6     1983.96     1946.15     48.84 o 
  -5   7   6      281.93      300.13     23.56 o 
  -4   7   6     7694.69     7541.10    116.31 o 
  -3   7   6      151.71      193.31     23.69 o 
  -2   7   6     5235.31     4855.80     86.87 o 
  -1   7   6      261.88      265.08     19.37 o 
   0   7   6     3176.51     3117.80     53.27 o 
   1   7   6     1469.69     1376.60     34.99 o 
   2   7   6     1715.10     1742.77     36.86 o 
   3   7   6      184.64      193.60     16.14 o 
   4   7   6       35.14       49.06     12.35 o 
   5   7   6     1936.23     1980.38     87.47 o 
   6   7   6       75.40       53.55     19.62 o 
   7   7   6     1898.02     1923.82     57.38 o 
   8   7   6      330.56      335.55     31.80 o 
   9   7   6      382.47      427.88     35.94 o 
  10   7   6       21.25       40.75     26.27 o 
  11   7   6     1055.88     1003.51     54.67 o 
  12   7   6     2625.74     2443.36     88.01 o 
 -13   8   6      114.61      129.07     36.13 o 
 -12   8   6     2091.50     2168.23     80.20 o 
 -11   8   6      198.34      257.21     36.07 o 
 -10   8   6      123.10      132.83     31.02 o 
  -9   8   6      100.78       86.58     27.37 o 
  -8   8   6      297.89      285.41     32.71 o 
  -7   8   6       43.10       67.40     20.81 o 
  -6   8   6      564.59      602.42     38.29 o 
  -5   8   6     3170.63     2910.03     81.19 o 
  -4   8   6      815.28      828.96     44.11 o 
  -3   8   6     3060.59     2905.25     56.33 o 
  -2   8   6       79.28       94.84     16.06 o 
  -1   8   6      615.99      652.48     23.14 o 
   0   8   6      198.24      231.32     17.00 o 
   1   8   6      679.34      727.01     26.03 o 
   2   8   6       28.83       28.12     12.64 o 
   3   8   6     1453.39     1411.27     40.76 o 
   4   8   6     1635.26     1589.21     42.84 o 
   5   8   6      955.53     1017.43     49.90 o 
   6   8   6     2216.81     2084.71     81.67 o 
   7   8   6       89.59       46.77     22.51 o 
   8   8   6      168.56      223.72     29.62 o 
   9   8   6       64.01       64.61     25.51 o 
  10   8   6       32.89       55.12     33.63 o 
  11   8   6      648.02      685.03     47.73 o 
  12   8   6     3074.58     2951.58     88.77 o 
 -13   9   6     2168.22     2198.03    159.44 o 
 -12   9   6       10.25       29.69     31.94 o 
 -11   9   6       74.10      155.87     34.35 o 
 -10   9   6      127.47      113.83     32.03 o 
  -9   9   6      182.46      160.16     31.62 o 
  -8   9   6       29.93       24.95     21.85 o 
  -7   9   6       22.61       -4.72     21.76 o 
  -6   9   6      504.41      433.42     33.01 o 
  -5   9   6     1075.30     1097.58     44.82 o 
  -4   9   6     5624.79     5291.03     86.59 o 
  -3   9   6      326.70      316.19     23.25 o 
  -2   9   6     1458.16     1510.35     44.53 o 
  -1   9   6      190.52      190.61     19.29 o 
   0   9   6      281.79      297.11     19.68 o 
   1   9   6      142.73      156.56     17.10 o 
   2   9   6      830.59      911.59     40.43 o 
   3   9   6     2984.71     2928.70     70.14 o 
   4   9   6     1183.38     1144.12     49.50 o 
   5   9   6     2544.12     2455.78     62.83 o 
   6   9   6       47.85       95.77     22.48 o 
   7   9   6      344.52      282.66     39.19 o 
   8   9   6       62.26       20.47     29.33 o 
   9   9   6       64.61       86.95     28.53 o 
  10   9   6       93.14       41.69     27.84 o 
  11   9   6      360.71      359.48     56.15 o 
 -12  10   6     2076.86     2087.79     97.65 o 
 -11  10   6       11.82       34.70     50.36 o 
 -10  10   6       49.07       91.13     38.35 o 
  -9  10   6      144.13       81.41     36.41 o 
  -8  10   6      196.15      282.36     33.35 o 
  -7  10   6       67.82       82.14     29.16 o 
  -6  10   6      103.92      134.05     22.85 o 
  -5  10   6     1217.79     1139.56     54.90 o 
  -4  10   6      875.54      899.73     36.26 o 
  -3  10   6     6176.27     5845.85     94.55 o 
  -2  10   6       44.41       41.48     17.31 o 
  -1  10   6      427.98      485.07     27.80 o 
   0  10   6       53.68       74.49     18.11 o 
   1  10   6        9.53       36.82     16.68 o 
   2  10   6      486.92      467.07     28.72 o 
   3  10   6      747.89      764.36     37.70 o 
   4  10   6     1452.79     1564.38     52.05 o 
   5  10   6       22.80       34.66     20.54 o 
   6  10   6       24.95       43.90     23.18 o 
   7  10   6        2.04        6.53     24.35 o 
   8  10   6       21.63       24.76     28.40 o 
   9  10   6        0.09       28.44     27.12 o 
  10  10   6      266.34      273.73     38.05 o 
 -11  11   6      242.55      291.83     50.06 o 
 -10  11   6       70.37       62.24     39.36 o 
  -9  11   6       46.84       62.85     44.64 o 
  -8  11   6      120.04      118.73     43.23 o 
  -7  11   6      466.81      416.19     39.59 o 
  -6  11   6      509.33      516.39     41.26 o 
  -5  11   6      181.29      196.08     31.26 o 
  -4  11   6        3.72       26.42     26.08 o 
  -3  11   6     1794.49     1829.03     56.68 o 
  -2  11   6      284.05      283.11     29.09 o 
  -1  11   6      405.85      467.05     29.21 o 
   0  11   6      289.91      298.83     31.45 o 
   1  11   6       51.78       42.11     18.55 o 
   2  11   6      249.31      306.64     28.45 o 
   3  11   6      331.82      416.17     32.01 o 
   4  11   6      721.40      639.86     38.94 o 
   5  11   6       19.70       28.32     23.93 o 
   6  11   6       92.62       79.95     27.73 o 
   7  11   6       22.65       -7.94     25.55 o 
   8  11   6       74.16       66.00     29.24 o 
   9  11   6       35.65       51.11     30.48 o 
 -10  12   6      711.24      516.53     60.98 o 
  -9  12   6      479.29      511.27     55.95 o 
  -8  12   6       84.13      155.40     41.38 o 
  -7  12   6      501.57      588.50     55.46 o 
  -6  12   6      878.56      890.02     53.69 o 
  -5  12   6       54.11       35.52     28.00 o 
  -4  12   6      290.70      346.68     37.07 o 
  -3  12   6      591.45      623.64     42.11 o 
  -2  12   6      254.37      231.50     30.01 o 
  -1  12   6      311.91      413.41     37.97 o 
   0  12   6     1532.29     1679.45     85.15 o 
   1  12   6       49.03       39.27     26.22 o 
   2  12   6       61.51       57.72     27.43 o 
   3  12   6       47.01        8.13     31.26 o 
   4  12   6      373.93      337.41     39.41 o 
   5  12   6      394.56      355.18     39.60 o 
   6  12   6      118.39      126.90     32.82 o 
   7  12   6       81.66      167.90     34.07 o 
   8  12   6       68.46       16.07     32.08 o 
  -9  13   6        9.87      -19.60     39.74 o 
  -8  13   6      144.93      131.01     42.57 o 
  -7  13   6      339.94      376.80     49.97 o 
  -6  13   6       22.44       64.20     32.16 o 
  -5  13   6      277.23      291.45     39.69 o 
  -4  13   6      444.40      437.30     43.19 o 
  -3  13   6      451.71      435.57     41.72 o 
  -2  13   6      985.30      913.79     49.09 o 
  -1  13   6     1098.49     1060.21     50.84 o 
   0  13   6     4575.54     4429.44    145.48 o 
   1  13   6      444.07      465.06     41.29 o 
   2  13   6      116.89      125.25     31.96 o 
   3  13   6      140.46      131.64     38.49 o 
   4  13   6     1263.60     1245.71     73.47 o 
   5  13   6     1177.77     1226.01     73.83 o 
   6  13   6       71.41       55.92     39.60 o 
   7  13   6       72.56       48.78     39.55 o 
  -7  14   6       72.44      100.11     43.37 o 
  -6  14   6        0.49        3.44     36.40 o 
  -5  14   6      802.00      872.05     56.80 o 
  -4  14   6     2145.98     1989.37     76.66 o 
  -3  14   6     1444.29     1252.68     62.89 o 
  -2  14   6     1108.45     1160.73     70.30 o 
  -1  14   6      902.20      972.79     56.69 o 
   0  14   6      138.82      116.02     33.73 o 
   1  14   6     3249.74     3054.03    118.53 o 
   2  14   6      250.22      147.02     40.44 o 
   3  14   6       46.66       64.32     53.79 o 
   4  14   6      360.41      372.38     52.60 o 
   5  14   6     1294.53     1241.80     77.79 o 
  -5  15   6      963.95      962.76     60.21 o 
  -4  15   6       45.18       31.44     33.02 o 
  -3  15   6       48.79        7.71     33.81 o 
  -2  15   6      794.15      770.77     60.56 o 
  -1  15   6      501.79      527.16     78.02 o 
   0  15   6       35.42       84.56     36.00 o 
   1  15   6      257.65      272.64     44.65 o 
   2  15   6      873.16      819.83     65.31 o 
   3  15   6      864.34      754.57     65.05 o 
 -15   1   7      803.31      819.14     60.43 o 
 -14   1   7       94.58      179.68     33.39 o 
 -13   1   7      400.37      357.14     30.76 o 
 -12   1   7       14.85       46.45     17.77 o 
 -11   1   7      289.56      297.11     22.43 o 
 -10   1   7       54.92       40.67     15.38 o 
  -9   1   7      234.64      247.25     19.51 o 
  -8   1   7        7.68       22.51     11.97 o 
  -7   1   7       62.07       57.88     12.11 o 
  -6   1   7     3154.92     2764.62     46.09 o 
  -5   1   7        9.59        5.68      8.76 o 
  -4   1   7      987.26      900.10     22.92 o 
  -3   1   7       15.15        7.38      6.71 o 
  -2   1   7     1854.70     1730.11     28.92 o 
  -1   1   7      464.17      456.52     16.11 o 
   0   1   7      231.83      237.64     12.20 o 
   1   1   7       56.43       75.60      9.31 o 
   2   1   7      553.17      527.98     16.61 o 
   3   1   7     1086.80     1015.94     22.60 o 
   4   1   7       39.28       65.79     10.62 o 
   5   1   7      649.09      659.67     22.82 o 
   6   1   7      233.85      252.28     17.71 o 
   7   1   7      139.10      141.89     14.12 o 
   8   1   7        4.98       25.33     16.64 o 
   9   1   7      276.23      350.18     31.63 o 
  10   1   7       48.92       33.90     23.12 o 
  11   1   7      222.20      201.22     34.82 o 
  12   1   7       39.72       57.01     35.83 o 
  13   1   7      454.55      460.72     54.88 o 
 -15   2   7      121.68      136.67     35.23 o 
 -14   2   7     1433.16     1548.56     59.99 o 
 -13   2   7       28.77       22.86     24.31 o 
 -12   2   7      120.90      130.46     20.53 o 
 -11   2   7      263.96      281.41     22.74 o 
 -10   2   7     1057.59     1037.86     37.07 o 
  -9   2   7       69.79       49.87     14.68 o 
  -8   2   7      147.90      157.55     16.37 o 
  -7   2   7     3128.73     3082.05     51.39 o 
  -6   2   7      380.71      390.71     18.54 o 
  -5   2   7     4381.23     3799.15     52.12 o 
  -4   2   7       82.87       71.44      9.46 o 
  -3   2   7      196.58      255.50     13.27 o 
  -2   2   7     1707.47     1853.47     34.47 o 
  -1   2   7     3093.84     2893.98     56.29 o 
   0   2   7      420.18      529.85     18.76 o 
   1   2   7      366.33      440.66     15.97 o 
   2   2   7     2384.31     2282.33     37.54 o 
   3   2   7     1198.95     1241.75     28.31 o 
   4   2   7     6027.11     5716.60     71.04 o 
   5   2   7       82.26       96.14     10.29 o 
   6   2   7       61.81       89.47     11.90 o 
   7   2   7      135.00      134.05     17.16 o 
   8   2   7     2673.78     2560.61     56.73 o 
   9   2   7      139.76      162.56     21.57 o 
  10   2   7        0.36       12.06     26.26 o 
  11   2   7      406.05      406.93     39.73 o 
  12   2   7      879.13      899.71     58.00 o 
  13   2   7     1334.41     1286.08     78.34 o 
 -15   3   7     1607.83     1747.02     74.62 o 
 -14   3   7        0.29       64.78     26.70 o 
 -13   3   7      849.03      870.89     46.70 o 
 -12   3   7      166.71      171.88     26.10 o 
 -11   3   7       99.41      130.41     21.56 o 
 -10   3   7       12.09       22.14     15.34 o 
  -9   3   7      201.10      197.04     18.52 o 
  -8   3   7      514.22      532.48     25.87 o 
  -7   3   7        4.01       -0.81     10.65 o 
  -6   3   7     1502.65     1333.40     28.75 o 
  -5   3   7     3392.00     3530.20     49.70 o 
  -4   3   7       92.65      208.24     11.37 o 
  -3   3   7      320.20      376.09     21.12 o 
  -2   3   7       81.41      147.93     14.91 o 
  -1   3   7     3160.77     3719.09     56.35 o 
   0   3   7      370.20      520.78     27.06 o 
   1   3   7       82.99      130.22     15.68 o 
   2   3   7     1143.82     1067.04     26.52 o 
   3   3   7     4404.58     4027.84     62.66 o 
   4   3   7     1949.86     1810.21     35.33 o 
   5   3   7     1286.28     1325.59     32.14 o 
   6   3   7       75.00      109.26     13.64 o 
   7   3   7      207.74      240.46     20.77 o 
   8   3   7        5.43        4.37     16.12 o 
   9   3   7       41.04       66.30     19.45 o 
  10   3   7        3.59       13.36     25.11 o 
  11   3   7      169.17      220.49     41.85 o 
  12   3   7     1780.83     1844.02    136.96 o 
  13   3   7      350.89      399.39     46.30 o 
 -15   4   7      211.15      231.32     44.65 o 
 -14   4   7      803.58      779.46     67.15 o 
 -13   4   7       89.11      117.43     27.36 o 
 -12   4   7      715.39      655.52     40.27 o 
 -11   4   7        2.20      -25.11     16.74 o 
 -10   4   7       93.43      103.77     17.90 o 
  -9   4   7       31.20       36.09     15.03 o 
  -8   4   7      317.20      349.27     21.07 o 
  -7   4   7      291.73      312.55     17.31 o 
  -6   4   7     3564.46     3553.06     51.96 o 
  -5   4   7      719.99      695.08     20.47 o 
  -4   4   7     1253.00     1455.96     38.57 o 
  -3   4   7     7380.99     8366.91    122.45 o 
  -2   4   7     3497.43     4030.08     69.48 o 
  -1   4   7     1347.53     1349.32     68.30 o 
   0   4   7      156.55      145.47     15.79 o 
   1   4   7       60.57       51.72      8.94 o 
   2   4   7      386.16      326.58     16.11 o 
   3   4   7       67.29       78.19     10.63 o 
   4   4   7     1769.77     1659.79     34.57 o 
   5   4   7        2.70       24.57     11.48 o 
   6   4   7     1109.15     1128.70     36.34 o 
   7   4   7       53.59       57.38     16.36 o 
   8   4   7       15.25       55.51     19.22 o 
   9   4   7      196.53      246.36     27.03 o 
  10   4   7      491.11      490.57     37.02 o 
  11   4   7       76.10      132.99     31.68 o 
  12   4   7        1.10       33.50     31.28 o 
  13   4   7      502.97      586.08     59.46 o 
 -14   5   7      151.99      175.16     36.33 o 
 -13   5   7      413.47      475.52     43.51 o 
 -12   5   7      300.59      270.22     51.51 o 
 -11   5   7     1151.26     1198.83     48.30 o 
 -10   5   7     1358.01     1420.33     44.21 o 
  -9   5   7     2497.95     2330.05     48.49 o 
  -8   5   7      132.87      149.33     17.31 o 
  -7   5   7       20.97       28.51     11.03 o 
  -6   5   7       12.93       16.10      9.54 o 
  -5   5   7      801.42      825.99     28.38 o 
  -4   5   7      602.25      635.01     24.44 o 
  -3   5   7        8.88       27.02     13.95 o 
  -2   5   7     4113.45     4259.21    107.51 o 
  -1   5   7      178.26      195.67     19.46 o 
   0   5   7     5690.70     5747.33     87.83 o 
   1   5   7     3881.67     3776.77     55.72 o 
   2   5   7      165.46      237.67     15.08 o 
   3   5   7      148.29      163.98     16.57 o 
   4   5   7      124.08      141.31     13.58 o 
   5   5   7      119.67      144.69     14.60 o 
   6   5   7       87.74      122.98     19.28 o 
   7   5   7     2501.09     2432.37     71.68 o 
   8   5   7      114.49       87.86     23.25 o 
   9   5   7     1012.50     1137.91     49.82 o 
  10   5   7       20.94       28.02     24.40 o 
  11   5   7       33.31       11.99     41.23 o 
  12   5   7      236.92      377.76     58.55 o 
 -14   6   7        3.90       53.86     33.15 o 
 -13   6   7       67.99       99.48     33.81 o 
 -12   6   7      512.67      516.69     44.05 o 
 -11   6   7      609.89      589.16     44.51 o 
 -10   6   7     3053.35     2993.37     73.81 o 
  -9   6   7     2149.46     2000.04     56.19 o 
  -8   6   7      845.59      831.29     30.58 o 
  -7   6   7        7.38       21.53     13.79 o 
  -6   6   7        0.50        3.83     12.79 o 
  -5   6   7       19.80       58.39     19.09 o 
  -4   6   7       65.95       59.34     13.02 o 
  -3   6   7       61.41       32.12     13.86 o 
  -2   6   7      698.53      694.72     30.38 o 
  -1   6   7     6180.23     5895.20     95.64 o 
   0   6   7     6252.74     6120.39     80.98 o 
   1   6   7    14072.71    14393.29    167.12 o 
   2   6   7     1296.75     1353.24     36.08 o 
   3   6   7       16.46       22.63     10.63 o 
   4   6   7       16.00       19.24     10.84 o 
   5   6   7      833.19      835.16     31.06 o 
   6   6   7     1259.12     1267.41     45.59 o 
   7   6   7      205.01      175.24     24.43 o 
   8   6   7     1901.24     1964.17     61.19 o 
   9   6   7      943.14     1011.15     49.26 o 
  10   6   7      154.52      183.90     30.12 o 
  11   6   7      558.42      642.52     44.85 o 
  12   6   7      104.66       65.02     35.94 o 
 -14   7   7       15.77       51.90     39.78 o 
 -13   7   7       33.02       66.89     32.45 o 
 -12   7   7       94.31      104.13     36.50 o 
 -11   7   7     2411.44     2212.92     75.25 o 
 -10   7   7      868.53      892.10     49.93 o 
  -9   7   7     3349.80     3352.30     66.51 o 
  -8   7   7     1268.42     1240.67     56.86 o 
  -7   7   7       58.47       87.62     19.83 o 
  -6   7   7       72.57       77.33     17.29 o 
  -5   7   7      301.68      301.37     21.15 o 
  -4   7   7      888.79     1063.45     33.02 o 
  -3   7   7       11.83       19.46     13.01 o 
  -2   7   7     6509.50     6149.18    109.85 o 
  -1   7   7     1702.34     1654.62     40.05 o 
   0   7   7     1378.33     1203.57     30.30 o 
   1   7   7     4085.24     3987.79     77.22 o 
   2   7   7     1890.61     1943.10     39.86 o 
   3   7   7        8.47        5.86     11.64 o 
   4   7   7      831.21      856.76     28.75 o 
   5   7   7      101.50       82.10     19.39 o 
   6   7   7      543.66      581.02     34.82 o 
   7   7   7     4210.43     3971.04    116.31 o 
   8   7   7     1655.18     1547.57     56.48 o 
   9   7   7     2014.96     1971.35     83.59 o 
  10   7   7      790.45      799.18     48.17 o 
  11   7   7      224.18      202.05     34.71 o 
  12   7   7       26.48       90.01     49.97 o 
 -13   8   7       82.54       70.23     40.52 o 
 -12   8   7     1187.02     1197.26     74.02 o 
 -11   8   7       53.64       92.05     34.75 o 
 -10   8   7     1432.35     1459.46     63.11 o 
  -9   8   7      967.45      956.80     38.69 o 
  -8   8   7     1797.20     1714.61     54.24 o 
  -7   8   7     1155.78     1099.93     66.08 o 
  -6   8   7        0.97       -5.00     18.96 o 
  -5   8   7       64.65       73.18     17.10 o 
  -4   8   7        0.76        7.99     15.88 o 
  -3   8   7     3491.73     3294.53    128.75 o 
  -2   8   7     1204.91     1146.96     35.19 o 
  -1   8   7     8684.75     8469.54    119.21 o 
   0   8   7     2137.98     1950.20     40.10 o 
   1   8   7      751.63      683.86     25.75 o 
   2   8   7      386.84      372.69     24.66 o 
   3   8   7        1.65       13.48     13.19 o 
   4   8   7     1015.72     1021.61     36.36 o 
   5   8   7       61.97      125.87     22.10 o 
   6   8   7      552.69      604.23     39.42 o 
   7   8   7       61.67       49.77     22.93 o 
   8   8   7     2307.64     2305.63     68.58 o 
   9   8   7      414.28      506.17     40.52 o 
  10   8   7     1197.43     1287.60     59.09 o 
  11   8   7        4.50        7.63     41.27 o 
 -12   9   7      195.62      242.14     46.28 o 
 -11   9   7      977.50      986.24     67.66 o 
 -10   9   7       91.56       76.30     33.97 o 
  -9   9   7     1303.72     1334.28     71.21 o 
  -8   9   7      561.04      608.25     51.03 o 
  -7   9   7     1658.01     1743.55     63.47 o 
  -6   9   7     1969.78     1977.42     91.25 o 
  -5   9   7      310.73      353.32     29.89 o 
  -4   9   7     2317.70     2524.30     62.18 o 
  -3   9   7     2267.09     2368.52     69.61 o 
  -2   9   7     2587.58     2597.51     61.84 o 
  -1   9   7     2734.84     2699.39     93.93 o 
   0   9   7     2503.71     2379.47     52.05 o 
   1   9   7       45.56       88.25     16.83 o 
   2   9   7     1040.82     1049.24     40.47 o 
   3   9   7     1425.68     1440.10     38.60 o 
   4   9   7       75.07      120.58     22.31 o 
   5   9   7     2378.92     2386.90     63.04 o 
   6   9   7       83.88       38.40     21.37 o 
   7   9   7     1895.69     1912.38     77.75 o 
   8   9   7      628.25      730.52     45.17 o 
   9   9   7     1480.71     1423.87     60.57 o 
  10   9   7      801.80      860.14     52.26 o 
 -12  10   7      599.02      681.82     62.99 o 
 -11  10   7      117.01      307.76     49.53 o 
 -10  10   7      260.63      251.94     62.37 o 
  -9  10   7      359.68      396.71     48.28 o 
  -8  10   7      136.24      159.50     31.23 o 
  -7  10   7     3340.94     3078.66     83.32 o 
  -6  10   7      489.55      505.66     40.29 o 
  -5  10   7     3557.87     3596.30     78.53 o 
  -4  10   7      443.90      485.73     34.11 o 
  -3  10   7     2037.23     1945.58     57.92 o 
  -2  10   7        8.71       21.63     20.01 o 
  -1  10   7      766.72      764.07     39.09 o 
   0  10   7       27.18       34.58     19.65 o 
   1  10   7      752.87      856.53     47.21 o 
   2  10   7     1881.33     1870.47     48.49 o 
   3  10   7      662.31      646.88     35.25 o 
   4  10   7     3932.80     3846.38    104.47 o 
   5  10   7       41.54       34.70     21.76 o 
   6  10   7     4577.73     4454.29    111.20 o 
   7  10   7      142.61      139.29     31.04 o 
   8  10   7      174.57      221.15     36.29 o 
   9  10   7      407.51      442.37     44.77 o 
  10  10   7      122.98      168.07     34.68 o 
 -11  11   7      259.94      213.89     47.38 o 
 -10  11   7     1189.98     1093.42     74.95 o 
  -9  11   7      193.12      179.53     43.71 o 
  -8  11   7       86.03      104.94     37.85 o 
  -7  11   7      560.92      590.55     45.43 o 
  -6  11   7     4179.02     3984.32     97.56 o 
  -5  11   7     2566.98     2511.30    108.17 o 
  -4  11   7    11019.04    10354.26    310.66 o 
  -3  11   7       80.21      104.00     24.20 o 
  -2  11   7       31.99       30.92     21.39 o 
  -1  11   7      304.27      330.51     30.11 o 
   0  11   7       68.79       92.90     22.79 o 
   1  11   7      198.94      224.13     26.51 o 
   2  11   7     2001.90     1969.06     67.75 o 
   3  11   7     5504.74     5291.28    171.68 o 
   4  11   7      399.03      413.40     45.26 o 
   5  11   7     6012.84     6205.21    149.64 o 
   6  11   7      106.24      105.86     39.70 o 
   7  11   7      231.91      267.68     35.38 o 
   8  11   7       63.82       77.49     31.36 o 
   9  11   7       43.67       31.18     30.99 o 
 -10  12   7       80.92       77.59     43.41 o 
  -9  12   7       70.40       22.97     46.39 o 
  -8  12   7     1605.69     1531.74     81.36 o 
  -7  12   7     2781.97     2566.59     98.68 o 
  -6  12   7     3010.67     2885.09     85.52 o 
  -5  12   7    11644.55    11037.19    237.89 o 
  -4  12   7      680.42      605.78     45.01 o 
  -3  12   7     1197.53     1225.19     59.36 o 
  -2  12   7     1660.97     1516.58     56.26 o 
  -1  12   7      384.30      396.75     34.40 o 
   0  12   7       75.12       84.62     24.50 o 
   1  12   7      271.41      346.48     36.69 o 
   2  12   7     1209.59     1357.67     60.77 o 
   3  12   7     1739.24     1704.06     78.84 o 
   4  12   7     4439.12     4491.27    158.77 o 
   5  12   7      146.07      115.90     36.27 o 
   6  12   7     1673.55     1614.91     83.42 o 
   7  12   7       15.72       36.27     35.17 o 
   8  12   7      228.71      128.42     42.37 o 
  -8  13   7      645.71      669.42     63.23 o 
  -7  13   7      737.90      771.19     63.36 o 
  -6  13   7     3177.19     2993.67     91.48 o 
  -5  13   7     1193.70     1143.25     61.26 o 
  -4  13   7     4992.65     4741.71    117.87 o 
  -3  13   7      163.01      162.50     33.82 o 
  -2  13   7     2878.59     2755.62     93.07 o 
  -1  13   7     1085.50     1006.41     50.58 o 
   0  13   7       10.60        3.16     27.12 o 
   1  13   7     1691.04     1678.35     74.75 o 
   2  13   7      310.00      288.45     44.37 o 
   3  13   7     3957.79     3878.25    153.24 o 
   4  13   7        3.52       21.80     36.37 o 
   5  13   7     2022.55     2067.48     92.44 o 
   6  13   7       14.54        3.33     36.45 o 
  -7  14   7     1340.16     1325.79     81.31 o 
  -6  14   7      458.06      394.39     52.06 o 
  -5  14   7     4352.33     4201.42    108.78 o 
  -4  14   7      532.85      566.12     49.64 o 
  -3  14   7      966.66      908.20     57.79 o 
  -2  14   7        2.13       -2.37     30.11 o 
  -1  14   7      256.34      329.60     46.57 o 
   0  14   7       18.25       97.62     33.32 o 
   1  14   7      631.17      605.58     49.27 o 
   2  14   7      439.47      445.83     51.98 o 
   3  14   7      740.41      604.01     57.70 o 
   4  14   7     3881.59     3497.55    114.57 o 
   5  14   7       36.46      -17.31     37.87 o 
  -4  15   7      338.36      352.94     46.35 o 
  -3  15   7      344.70      269.55     41.34 o 
  -2  15   7     1596.03     1490.26     79.52 o 
  -1  15   7     1699.46     1687.15    101.07 o 
   0  15   7      326.02      381.88     46.96 o 
   1  15   7     1931.54     1852.19     89.64 o 
   2  15   7       72.08       57.96     40.31 o 
 -15   0   8       13.99      -11.60     93.22 o 
 -14   0   8     2080.19     2220.41     99.31 o 
 -13   0   8     1202.12     1222.51     62.59 o 
 -12   0   8     1163.66     1205.95     59.41 o 
 -11   0   8      241.25      288.28     33.38 o 
 -10   0   8      862.66      884.94     51.76 o 
  -9   0   8      834.97      757.01     41.68 o 
  -8   0   8      437.69      378.65     30.81 o 
  -7   0   8     9268.19     8771.89    157.97 o 
  -6   0   8        1.26       30.47     19.79 o 
  -5   0   8    15521.75    14869.32    240.80 o 
  -4   0   8      361.88      369.69     29.21 o 
  -3   0   8     5565.30     5037.16     94.37 o 
  -2   0   8     8568.00     8400.46    126.56 o 
  -1   0   8     5010.25     4683.41     78.54 o 
   0   0   8     1141.99      965.03     29.22 o 
   1   0   8     3168.92     3040.70     64.36 o 
   2   0   8     5604.04     4670.97     90.86 o 
   3   0   8     1691.98     1658.84     57.55 o 
   4   0   8    23906.39    23930.03    373.90 o 
   5   0   8     1725.06     1618.91     49.43 o 
   6   0   8     1608.86     1660.70     51.70 o 
   7   0   8      817.01      766.62     50.21 o 
   8   0   8      524.49      489.35     95.74 o 
   9   0   8     1148.79     1206.16     83.93 o 
  10   0   8      694.35      618.12     59.29 o 
  11   0   8     4117.93     3903.31    161.48 o 
  12   0   8      181.40      199.22     60.52 o 
  13   0   8     1099.56     1220.01    229.68 o 
 -15   1   8     2050.09     2201.02     81.33 o 
 -14   1   8        9.22        4.46     27.45 o 
 -13   1   8      696.50      769.86     40.69 o 
 -12   1   8      374.95      367.99     27.59 o 
 -11   1   8      102.26      115.33     18.64 o 
 -10   1   8      548.26      526.53     27.13 o 
  -9   1   8      472.79      449.12     24.59 o 
  -8   1   8     5250.28     5012.54     74.93 o 
  -7   1   8     1916.40     1881.23     39.23 o 
  -6   1   8    13011.96    12027.79    143.14 o 
  -5   1   8      520.52      508.61     19.64 o 
  -4   1   8    11649.93    11425.60    133.52 o 
  -3   1   8     6470.13     6497.06     76.93 o 
  -2   1   8      413.21      455.23     15.36 o 
  -1   1   8     1243.47     1380.40     34.16 o 
   0   1   8     2005.28     2168.25     36.11 o 
   1   1   8      852.33      717.53     20.51 o 
   2   1   8     1405.40     1284.77     25.72 o 
   3   1   8    22365.95    22185.21    228.99 o 
   4   1   8       21.38       34.53      9.36 o 
   5   1   8     7167.68     7014.43     91.19 o 
   6   1   8       76.63      104.88     22.48 o 
   7   1   8      135.71      180.40     19.47 o 
   8   1   8       37.80       40.48     22.64 o 
   9   1   8      549.19      545.46     37.23 o 
  10   1   8     1425.96     1486.90     57.33 o 
  11   1   8      847.81      977.32     65.36 o 
  12   1   8     3394.35     3472.71    110.24 o 
  13   1   8       76.76      145.49     43.67 o 
 -15   2   8        1.15        5.75     30.88 o 
 -14   2   8     1232.28     1293.26     56.65 o 
 -13   2   8        6.01      -35.43     23.62 o 
 -12   2   8      633.43      628.80     32.05 o 
 -11   2   8      935.57      932.08     35.23 o 
 -10   2   8      909.46      977.87     34.58 o 
  -9   2   8     3045.46     2918.44     54.49 o 
  -8   2   8      559.35      591.51     25.50 o 
  -7   2   8     6085.59     5730.96     80.54 o 
  -6   2   8      202.35      239.47     16.07 o 
  -5   2   8     8556.06     8100.88     95.06 o 
  -4   2   8      331.36      415.98     15.92 o 
  -3   2   8      777.52      679.03     33.82 o 
  -2   2   8     1332.83     1769.96     37.55 o 
  -1   2   8      837.46      664.46     21.49 o 
   0   2   8     4665.95     4030.89     61.25 o 
   1   2   8     2812.48     2798.36     54.23 o 
   2   2   8    14777.25    15314.37    174.15 o 
   3   2   8        1.42       14.14     10.62 o 
   4   2   8     6800.73     6791.60     89.65 o 
   5   2   8      168.97      184.30     15.76 o 
   6   2   8     3414.47     3257.03     50.63 o 
   7   2   8      258.07      288.80     22.97 o 
   8   2   8     1237.28     1240.85     41.93 o 
   9   2   8      563.32      619.87     33.66 o 
  10   2   8      168.94      114.49     28.83 o 
  11   2   8     1737.31     1818.00     73.10 o 
  12   2   8        6.56       32.63     41.69 o 
  13   2   8     1657.68     1643.84     87.93 o 
 -15   3   8      393.64      490.21     54.35 o 
 -14   3   8      305.86      346.32     37.24 o 
 -13   3   8     1145.03     1182.15     52.66 o 
 -12   3   8      285.56      327.87     36.29 o 
 -11   3   8     3462.88     3325.71     62.77 o 
 -10   3   8     3036.35     2881.70     58.62 o 
  -9   3   8     1773.23     1718.20     41.85 o 
  -8   3   8     3917.03     3781.74     81.54 o 
  -7   3   8       63.33      105.82     13.92 o 
  -6   3   8     2456.92     2290.73     39.47 o 
  -5   3   8      455.40      446.01     17.39 o 
  -4   3   8     4047.04     3660.25     54.66 o 
  -3   3   8       93.44       45.64     13.04 o 
  -2   3   8     7606.67     7322.19     98.41 o 
  -1   3   8    10336.90    10555.76    133.89 o 
   0   3   8     4300.94     4240.74     64.39 o 
   1   3   8    10417.14    10872.91    128.35 o 
   2   3   8      339.72      373.19     17.54 o 
   3   3   8      956.41      904.83     25.28 o 
   4   3   8      439.21      489.07     25.94 o 
   5   3   8     3480.59     3434.16     56.14 o 
   6   3   8     3538.53     3455.36     79.76 o 
   7   3   8     4112.98     4020.65     74.73 o 
   8   3   8     2054.03     1943.99     51.69 o 
   9   3   8     1053.27     1054.69     45.56 o 
  10   3   8      797.24      811.71     50.92 o 
  11   3   8      247.47      316.77     39.14 o 
  12   3   8      420.00      439.78     45.74 o 
 -15   4   8      645.29      628.01     52.19 o 
 -14   4   8      411.70      389.70     42.23 o 
 -13   4   8       67.62       69.26     30.31 o 
 -12   4   8     2255.27     2216.68     74.70 o 
 -11   4   8     1067.53     1203.90     70.46 o 
 -10   4   8     4234.72     3969.85     68.44 o 
  -9   4   8     4363.21     4230.03     69.48 o 
  -8   4   8        7.80       17.86     13.35 o 
  -7   4   8     2023.26     1970.00     47.13 o 
  -6   4   8        5.24       17.74      9.27 o 
  -5   4   8       59.79       42.23     11.13 o 
  -4   4   8       29.18       80.88     15.14 o 
  -3   4   8     4258.59     3637.44     78.82 o 
  -2   4   8     6933.65     6698.63    103.62 o 
  -1   4   8    10059.42    10137.12    130.29 o 
   0   4   8     7067.24     6700.62     93.20 o 
   1   4   8       16.64       30.57      8.62 o 
   2   4   8       79.18       98.38     12.51 o 
   3   4   8       76.83      104.75     12.28 o 
   4   4   8      405.87      462.98     21.12 o 
   5   4   8       35.13       48.13     14.54 o 
   6   4   8     5733.60     5515.21    149.80 o 
   7   4   8      859.21      856.10     35.97 o 
   8   4   8     3343.04     3230.81     73.29 o 
   9   4   8     1129.63     1175.75     50.05 o 
  10   4   8      120.90       95.55     31.20 o 
  11   4   8       39.46       37.01     30.92 o 
  12   4   8       30.09       76.55     32.87 o 
 -14   5   8        0.46       43.22     33.69 o 
 -13   5   8      993.31      923.17     57.04 o 
 -12   5   8     1926.89     1894.66     83.77 o 
 -11   5   8     2486.11     2457.24     74.67 o 
 -10   5   8     2835.79     2747.15     66.49 o 
  -9   5   8     1467.45     1442.26     46.95 o 
  -8   5   8     2498.72     2485.07     54.33 o 
  -7   5   8       40.46       54.95     14.20 o 
  -6   5   8       14.92       29.30     12.43 o 
  -5   5   8      133.16      135.64     15.77 o 
  -4   5   8      721.83      715.66     55.47 o 
  -3   5   8      562.08      516.30     27.50 o 
  -2   5   8     8015.19     7648.17    116.85 o 
  -1   5   8     6767.25     6410.65    101.59 o 
   0   5   8     3031.26     2816.02     50.69 o 
   1   5   8     1776.69     1767.22     34.70 o 
   2   5   8      138.30      147.19     13.76 o 
   3   5   8      244.49      281.71     21.70 o 
   4   5   8       29.16       48.11     11.75 o 
   5   5   8     4302.69     4038.72     64.21 o 
   6   5   8      934.84      941.28     34.81 o 
   7   5   8     4594.66     4454.10     95.67 o 
   8   5   8     2385.71     2211.70     62.95 o 
   9   5   8      861.11      858.26     45.75 o 
  10   5   8       25.06       25.28     24.99 o 
  11   5   8       48.29       44.98     31.13 o 
  12   5   8       30.00       83.08     42.33 o 
 -14   6   8      975.18     1100.56     74.27 o 
 -13   6   8      337.48      384.95     43.82 o 
 -12   6   8     1694.17     1717.23     70.37 o 
 -11   6   8     1675.29     1721.81     67.20 o 
 -10   6   8     2410.08     2475.99     72.89 o 
  -9   6   8     3082.47     3062.07     85.25 o 
  -8   6   8      130.07      150.55     18.37 o 
  -7   6   8      662.58      646.66     27.37 o 
  -6   6   8      104.54      144.57     18.13 o 
  -5   6   8      461.70      419.38     27.57 o 
  -4   6   8      265.26      251.73     22.51 o 
  -3   6   8     4357.62     4041.86     76.02 o 
  -2   6   8     5370.40     5404.14     91.75 o 
  -1   6   8     6762.99     6832.61    134.35 o 
   0   6   8     4711.96     4952.48     76.35 o 
   1   6   8       39.32       49.72     10.73 o 
   2   6   8      705.96      741.32     25.23 o 
   3   6   8      840.31      866.64     29.90 o 
   4   6   8      139.21      149.27     16.52 o 
   5   6   8        2.88       15.72     13.60 o 
   6   6   8     4304.66     4267.24     91.69 o 
   7   6   8      779.65      799.85     40.58 o 
   8   6   8     3479.11     3250.48    101.38 o 
   9   6   8     1387.13     1373.80     56.23 o 
  10   6   8        4.98       24.06     25.84 o 
  11   6   8       81.74       79.56     29.80 o 
  12   6   8       20.17       72.42     36.31 o 
 -13   7   8      260.44      279.02     47.87 o 
 -12   7   8      353.55      373.64     47.65 o 
 -11   7   8       22.99       32.20     33.70 o 
 -10   7   8     1286.04     1305.59     70.52 o 
  -9   7   8      285.85      283.55     27.11 o 
  -8   7   8      673.77      667.65     32.78 o 
  -7   7   8      497.15      516.62     38.21 o 
  -6   7   8     1019.54      942.16     40.55 o 
  -5   7   8       14.91       23.81     17.59 o 
  -4   7   8      493.29      436.33     35.26 o 
  -3   7   8      171.54      154.99     20.48 o 
  -2   7   8      182.35      166.11     20.73 o 
  -1   7   8        7.79       -4.08     14.36 o 
   0   7   8     3675.02     3696.43     74.76 o 
   1   7   8     5115.06     5001.53     72.97 o 
   2   7   8      230.79      233.03     17.62 o 
   3   7   8     7035.86     6960.75    102.30 o 
   4   7   8      577.55      676.46     40.60 o 
   5   7   8      272.43      313.13     35.65 o 
   6   7   8        4.92        0.64     18.03 o 
   7   7   8      189.40      182.64     34.56 o 
   8   7   8       12.55       -3.72     23.02 o 
   9   7   8       86.34      131.42     28.97 o 
  10   7   8       28.86       23.78     26.56 o 
  11   7   8      175.47      189.20     34.10 o 
 -13   8   8      532.89      549.28     58.08 o 
 -12   8   8      237.99      189.61     42.86 o 
 -11   8   8      238.73      286.55     44.27 o 
 -10   8   8       16.42       -2.17     31.77 o 
  -9   8   8     1362.38     1337.65     50.39 o 
  -8   8   8      480.52      558.67     34.57 o 
  -7   8   8     2119.16     2015.85     58.50 o 
  -6   8   8      263.21      285.10     27.69 o 
  -5   8   8     1028.00     1008.65     42.59 o 
  -4   8   8       43.77       39.59     18.66 o 
  -3   8   8      203.03      205.87     24.27 o 
  -2   8   8       85.85      108.39     20.44 o 
  -1   8   8      490.57      529.53     31.78 o 
   0   8   8     4165.99     4138.23     80.80 o 
   1   8   8      753.58      833.65     37.24 o 
   2   8   8     8141.64     8145.62    114.94 o 
   3   8   8      984.63     1015.60     32.86 o 
   4   8   8     1577.63     1589.72     49.74 o 
   5   8   8      356.20      411.73     31.70 o 
   6   8   8       16.80       38.39     21.29 o 
   7   8   8        2.33       23.42     23.06 o 
   8   8   8      194.70      193.62     29.83 o 
   9   8   8       15.17       17.76     26.25 o 
  10   8   8      788.13      818.38     50.47 o 
  11   8   8      930.41      896.77     54.93 o 
 -12   9   8       17.45       28.45     38.39 o 
 -11   9   8      210.02      229.51     43.83 o 
 -10   9   8       59.85       82.44     35.72 o 
  -9   9   8      186.74      141.92     37.14 o 
  -8   9   8      448.83      438.93     45.44 o 
  -7   9   8      821.98      864.74     49.69 o 
  -6   9   8     9450.38     9151.17    176.30 o 
  -5   9   8      240.07      256.91     28.01 o 
  -4   9   8      388.40      396.34     31.16 o 
  -3   9   8      450.31      540.32     34.83 o 
  -2   9   8      693.95      693.33     49.25 o 
  -1   9   8       31.93       61.50     19.50 o 
   0   9   8       58.18       52.22     20.23 o 
   1   9   8     1081.57     1041.87     42.76 o 
   2   9   8      102.32      157.93     22.61 o 
   3   9   8    12612.34    12856.78    254.05 o 
   4   9   8      370.09      440.25     35.18 o 
   5   9   8      502.51      515.32     34.93 o 
   6   9   8       15.28       27.68     21.62 o 
   7   9   8      892.65      894.20     50.45 o 
   8   9   8        3.32      -28.64     24.64 o 
   9   9   8      273.62      314.28     37.66 o 
  10   9   8     1049.66     1081.00     58.05 o 
 -11  10   8      185.43      264.90     51.62 o 
 -10  10   8       22.86       26.58     39.05 o 
  -9  10   8      106.12       30.20     36.29 o 
  -8  10   8        0.49      -14.31     26.94 o 
  -7  10   8     3455.86     3281.12     99.74 o 
  -6  10   8      546.92      484.60     40.79 o 
  -5  10   8      153.28      161.32     35.49 o 
  -4  10   8       11.59       31.72     20.97 o 
  -3  10   8      106.97       87.79     23.68 o 
  -2  10   8     4007.33     3988.83     97.37 o 
  -1  10   8       20.50       40.43     21.35 o 
   0  10   8      198.10      197.65     27.95 o 
   1  10   8       35.09       54.80     21.48 o 
   2  10   8     6825.81     6630.35    133.15 o 
   3  10   8      103.44       88.98     25.40 o 
   4  10   8     2307.59     2308.04     86.41 o 
   5  10   8      256.88      253.25     40.82 o 
   6  10   8      167.61      147.96     31.52 o 
   7  10   8     1174.15     1177.64     61.72 o 
   8  10   8      475.08      572.02     48.93 o 
   9  10   8       61.58      132.34     40.06 o 
 -11  11   8      321.53      341.43     51.81 o 
 -10  11   8       59.62       86.92     40.37 o 
  -9  11   8       10.31       19.81     35.21 o 
  -8  11   8       16.78       47.27     35.30 o 
  -7  11   8      249.18      247.81     36.52 o 
  -6  11   8      320.78      310.48     38.21 o 
  -5  11   8     2236.60     2195.09     74.53 o 
  -4  11   8      703.64      682.41     40.98 o 
  -3  11   8      992.30      917.44     45.65 o 
  -2  11   8      258.44      271.01     30.05 o 
  -1  11   8     5302.97     5247.43    102.06 o 
   0  11   8       33.78       18.03     20.55 o 
   1  11   8     2686.76     2499.89     66.15 o 
   2  11   8      319.75      359.18     36.93 o 
   3  11   8       28.59       21.56     29.56 o 
   4  11   8        2.14      -25.02     31.03 o 
   5  11   8      255.56      261.60     41.49 o 
   6  11   8       39.05       28.85     32.63 o 
   7  11   8       15.05        6.55     33.81 o 
   8  11   8       13.88       55.34     35.51 o 
  -9  12   8      524.18      650.44     61.78 o 
  -8  12   8      116.99       98.63     39.86 o 
  -7  12   8      196.01      221.13     38.52 o 
  -6  12   8     1446.26     1293.12     73.16 o 
  -5  12   8        1.07       -6.40     27.57 o 
  -4  12   8      116.62       96.22     30.20 o 
  -3  12   8       25.59       35.31     29.93 o 
  -2  12   8     3260.59     3014.26     95.52 o 
  -1  12   8      251.74      322.30     33.78 o 
   0  12   8      277.88      336.97     33.48 o 
   1  12   8      393.15      455.95     51.11 o 
   2  12   8      175.47      188.81     33.15 o 
   3  12   8       10.53      -44.26     29.50 o 
   4  12   8       13.38       55.25     35.10 o 
   5  12   8       12.02      -46.45     33.03 o 
   6  12   8       24.31        2.81     34.33 o 
   7  12   8      109.57      162.43     42.16 o 
  -8  13   8      293.82      412.71     54.14 o 
  -7  13   8       77.10       94.37     39.88 o 
  -6  13   8     2133.94     2109.44    112.06 o 
  -5  13   8        6.83       39.78     32.42 o 
  -4  13   8      110.04      132.74     33.44 o 
  -3  13   8      845.32      796.75     67.71 o 
  -2  13   8      225.62      220.41     33.34 o 
  -1  13   8      304.00      328.82     35.32 o 
   0  13   8        3.30      -21.15     28.45 o 
   1  13   8      534.95      587.89     47.47 o 
   2  13   8       84.48      102.07     60.15 o 
   3  13   8     1071.19     1035.29     69.31 o 
   4  13   8      178.62      168.45     42.65 o 
   5  13   8      169.25      162.40     53.41 o 
   6  13   8        0.90       17.28     37.92 o 
  -6  14   8       10.19       38.46     34.12 o 
  -5  14   8      486.11      572.57     79.51 o 
  -4  14   8      422.92      387.44     43.64 o 
  -3  14   8      838.56      762.57     54.57 o 
  -2  14   8      105.93       73.79     33.38 o 
  -1  14   8      260.48      304.98     44.02 o 
   0  14   8      142.44      150.23     35.97 o 
   1  14   8      487.89      518.23     91.03 o 
   2  14   8      146.24      109.30     41.17 o 
   3  14   8        1.14       56.83     38.98 o 
   4  14   8      442.53      443.23     55.12 o 
  -3  15   8       72.75       60.97     36.70 o 
  -2  15   8      320.64      333.69     48.90 o 
  -1  15   8        1.11      -54.43     36.29 o 
   0  15   8        0.92       39.41     35.47 o 
 -15   1   9     1105.79     1127.39     79.25 o 
 -14   1   9      133.71      142.30     30.20 o 
 -13   1   9        6.52       30.12     21.81 o 
 -12   1   9        1.29       14.78     22.11 o 
 -11   1   9        7.87       17.58     16.57 o 
 -10   1   9        4.71       22.24     15.89 o 
  -9   1   9       60.05       70.80     15.86 o 
  -8   1   9      912.53      918.70     38.25 o 
  -7   1   9       44.85       59.17     14.18 o 
  -6   1   9     1707.33     1592.15     35.04 o 
  -5   1   9     1808.98     1812.85     35.67 o 
  -4   1   9       56.24       61.28     10.03 o 
  -3   1   9     2373.42     2542.72     39.05 o 
  -2   1   9     1134.53     1143.31     24.53 o 
  -1   1   9      638.37      703.99     19.94 o 
   0   1   9      702.46      729.44     27.45 o 
   1   1   9    25153.24    27122.40    276.07 o 
   2   1   9      206.11      243.63     13.90 o 
   3   1   9      844.02      895.04     24.39 o 
   4   1   9      525.23      622.88     21.53 o 
   5   1   9     3147.88     3302.27     50.99 o 
   6   1   9       10.96       11.87     10.79 o 
   7   1   9      137.46      147.37     15.55 o 
   8   1   9       43.98       67.03     17.61 o 
   9   1   9       62.79       34.60     23.36 o 
  10   1   9      462.88      528.73     56.72 o 
  11   1   9        2.95      -11.64     43.58 o 
  12   1   9      400.65      420.13     63.73 o 
 -15   2   9     1169.77     1173.06     72.70 o 
 -14   2   9       90.18      107.21     29.87 o 
 -13   2   9      311.79      357.98     37.68 o 
 -12   2   9     1215.42     1235.91     43.19 o 
 -11   2   9     1588.33     1568.98     44.68 o 
 -10   2   9      360.26      365.93     29.57 o 
  -9   2   9      256.35      237.81     20.35 o 
  -8   2   9        0.73        0.75     13.37 o 
  -7   2   9     4668.87     4452.49     68.10 o 
  -6   2   9       16.23       41.97     11.20 o 
  -5   2   9      940.42      922.65     36.77 o 
  -4   2   9     2787.23     2809.05     42.81 o 
  -3   2   9     3412.87     3524.30     53.50 o 
  -2   2   9     4085.19     3872.30     56.80 o 
  -1   2   9      340.09      367.62     18.00 o 
   0   2   9     1752.12     1754.63     46.72 o 
   1   2   9      252.32      321.75     15.87 o 
   2   2   9    10647.97    10062.35    122.36 o 
   3   2   9       14.51       29.16      8.98 o 
   4   2   9      139.58      170.93     14.34 o 
   5   2   9     1991.47     2076.89     50.73 o 
   6   2   9     1056.55     1013.16     40.67 o 
   7   2   9     1008.21      959.36     42.31 o 
   8   2   9        2.04       19.46     16.32 o 
   9   2   9       36.20        2.53     22.95 o 
  10   2   9       15.51       -9.00     25.24 o 
  11   2   9     2071.03     2256.17     82.03 o 
  12   2   9        3.64       31.29     33.85 o 
 -15   3   9        8.03       35.98     33.14 o 
 -14   3   9       68.34      119.93     33.85 o 
 -13   3   9     1202.10     1222.01     61.06 o 
 -12   3   9        0.76       26.57     21.30 o 
 -11   3   9      164.80      174.13     20.83 o 
 -10   3   9      201.13      249.60     21.65 o 
  -9   3   9       57.82       52.36     15.86 o 
  -8   3   9     2520.24     2377.87     47.81 o 
  -7   3   9      116.95      162.30     15.98 o 
  -6   3   9     4980.65     4685.89     67.70 o 
  -5   3   9      517.82      493.95     23.98 o 
  -4   3   9       24.32       35.55      8.81 o 
  -3   3   9      217.00      308.00     22.65 o 
  -2   3   9      895.68      884.29     39.06 o 
  -1   3   9      577.91      548.47     20.93 o 
   0   3   9        7.03       12.82      8.78 o 
   1   3   9     4465.13     4454.48     63.22 o 
   2   3   9       43.07       74.01     14.67 o 
   3   3   9     7246.25     7109.11     94.49 o 
   4   3   9      444.70      462.09     21.52 o 
   5   3   9        1.60        8.00     11.82 o 
   6   3   9      714.63      709.49     36.10 o 
   7   3   9      653.99      625.22     32.28 o 
   8   3   9       42.83      108.09     19.67 o 
   9   3   9       96.66      109.33     23.82 o 
  10   3   9     1482.30     1484.77     73.38 o 
  11   3   9        4.53        2.90     30.57 o 
  12   3   9      351.34      437.82     46.23 o 
 -14   4   9      984.44     1140.59     63.31 o 
 -13   4   9     2240.32     2253.76    103.84 o 
 -12   4   9      438.09      458.60     41.29 o 
 -11   4   9      630.11      618.66     56.75 o 
 -10   4   9        3.81      -29.21     19.47 o 
  -9   4   9        3.92       10.95     17.40 o 
  -8   4   9        6.25       27.09     16.28 o 
  -7   4   9     2208.98     2142.75     51.31 o 
  -6   4   9      375.31      428.93     18.65 o 
  -5   4   9      951.86      917.02     32.70 o 
  -4   4   9       11.36        9.10     13.41 o 
  -3   4   9      128.10      126.56     17.30 o 
  -2   4   9       99.22       65.30     14.40 o 
  -1   4   9      169.03      185.32     13.59 o 
   0   4   9     3296.06     3356.05     56.97 o 
   1   4   9      153.56      206.58     15.29 o 
   2   4   9     4552.66     4602.21     70.97 o 
   3   4   9      201.66      222.55     24.84 o 
   4   4   9     1427.40     1365.27     44.19 o 
   5   4   9      594.74      585.54     25.33 o 
   6   4   9       83.58      132.51     17.99 o 
   7   4   9       11.77       12.37     16.10 o 
   8   4   9        4.13       20.49     20.39 o 
   9   4   9      948.85      958.02     46.62 o 
  10   4   9       68.79       81.57     28.47 o 
  11   4   9     1262.69     1217.78     65.78 o 
  12   4   9       82.19       55.24     35.14 o 
 -14   5   9       35.76       59.42     38.10 o 
 -13   5   9      377.73      426.48     49.75 o 
 -12   5   9      601.73      540.67     54.15 o 
 -11   5   9      466.45      403.35     33.86 o 
 -10   5   9     1593.90     1569.20     48.44 o 
  -9   5   9       49.47       53.40     18.97 o 
  -8   5   9      172.99      201.83     22.10 o 
  -7   5   9      115.66      123.51     16.96 o 
  -6   5   9       38.96       33.53     13.42 o 
  -5   5   9      245.90      289.47     29.41 o 
  -4   5   9     1100.10     1098.48     40.58 o 
  -3   5   9      585.42      608.62     33.96 o 
  -2   5   9      163.73      143.50     18.51 o 
  -1   5   9     1331.12     1265.48     40.38 o 
   0   5   9       38.13       35.97     12.20 o 
   1   5   9       52.86       60.12     13.95 o 
   2   5   9      296.87      316.14     20.74 o 
   3   5   9     2678.10     2496.69     64.74 o 
   4   5   9       24.07       45.77     12.31 o 
   5   5   9     1536.57     1497.11     41.76 o 
   6   5   9      439.62      444.96     26.81 o 
   7   5   9       18.75       35.54     18.83 o 
   8   5   9      243.45      209.90     27.23 o 
   9   5   9        5.46       23.67     24.04 o 
  10   5   9      328.00      354.94     35.74 o 
  11   5   9       15.44       49.66     31.86 o 
 -14   6   9        5.06       10.04     39.64 o 
 -13   6   9      916.39      912.09     67.88 o 
 -12   6   9     1980.51     1775.59     83.78 o 
 -11   6   9     6124.06     5944.72    145.14 o 
 -10   6   9     1063.29     1116.01     54.16 o 
  -9   6   9      670.60      675.10     37.51 o 
  -8   6   9      170.90      175.32     21.91 o 
  -7   6   9      260.10      257.47     23.24 o 
  -6   6   9       70.83       61.52     21.51 o 
  -5   6   9      433.78      462.12     30.67 o 
  -4   6   9     1575.10     1550.78     47.69 o 
  -3   6   9     5135.30     4912.38     88.75 o 
  -2   6   9     5135.81     4962.33     97.13 o 
  -1   6   9     1104.47     1109.88     39.87 o 
   0   6   9     2059.51     1903.11     42.76 o 
   1   6   9      235.42      288.52     20.51 o 
   2   6   9      958.99     1012.44     29.84 o 
   3   6   9       36.12       71.87     15.60 o 
   4   6   9       28.00       55.56     13.87 o 
   5   6   9      752.30      735.56     32.26 o 
   6   6   9     3218.68     3106.92     71.16 o 
   7   6   9     1361.81     1356.22     51.46 o 
   8   6   9      647.98      681.24     42.40 o 
   9   6   9      316.93      374.49     35.92 o 
  10   6   9      148.77      160.25     31.91 o 
  11   6   9       20.15       -5.58     30.08 o 
 -13   7   9     1286.59     1387.02     81.08 o 
 -12   7   9     1000.76     1193.18     83.37 o 
 -11   7   9     3714.36     3624.15    111.06 o 
 -10   7   9     3058.49     2790.00    106.98 o 
  -9   7   9       22.31       -6.75     20.04 o 
  -8   7   9      131.87      146.88     22.09 o 
  -7   7   9        8.44        8.84     16.76 o 
  -6   7   9      271.24      310.90     27.69 o 
  -5   7   9      317.33      296.44     27.52 o 
  -4   7   9     3651.20     3527.76     74.35 o 
  -3   7   9     6426.97     6140.41    105.74 o 
  -2   7   9     4142.75     3999.57     86.00 o 
  -1   7   9     8684.96     8271.70    143.19 o 
   0   7   9      300.01      298.66     26.01 o 
   1   7   9        7.47       28.22     19.72 o 
   2   7   9      385.09      386.48     24.76 o 
   3   7   9        9.07        2.34     12.89 o 
   4   7   9      470.77      500.58     27.44 o 
   5   7   9     3618.53     3508.46     75.40 o 
   6   7   9      886.53      898.67     42.97 o 
   7   7   9      613.72      670.30     41.12 o 
   8   7   9     1420.57     1481.17     58.16 o 
   9   7   9      239.58      250.76     34.34 o 
  10   7   9       73.09       71.90     29.89 o 
  11   7   9       14.48       29.56     30.41 o 
 -13   8   9      132.46      141.52     43.29 o 
 -12   8   9     1133.75     1040.02     72.07 o 
 -11   8   9     1435.83     1441.26     79.52 o 
 -10   8   9      274.76      354.25     51.43 o 
  -9   8   9      867.13      760.03     45.03 o 
  -8   8   9       27.10       22.68     21.15 o 
  -7   8   9      230.78      220.37     27.52 o 
  -6   8   9      138.60      151.22     24.50 o 
  -5   8   9      253.09      228.78     26.97 o 
  -4   8   9      897.14      921.17     46.77 o 
  -3   8   9     1158.54     1118.17     44.79 o 
  -2   8   9      990.80      917.14     43.32 o 
  -1   8   9     1122.09     1013.07     42.20 o 
   0   8   9      133.18       93.80     26.00 o 
   1   8   9      138.04      157.55     22.64 o 
   2   8   9      997.07     1025.84     61.25 o 
   3   8   9      539.86      569.46     30.18 o 
   4   8   9     3816.55     3705.85     88.25 o 
   5   8   9      289.12      215.09     30.66 o 
   6   8   9     1522.67     1574.96     55.31 o 
   7   8   9     2360.80     2225.44     72.53 o 
   8   8   9       29.46       23.72     25.25 o 
   9   8   9        7.13       20.33     27.35 o 
  10   8   9       19.97       34.66     29.42 o 
 -12   9   9      796.30      931.11     69.17 o 
 -11   9   9      166.42      210.13     53.92 o 
 -10   9   9     1476.05     1460.56    106.30 o 
  -9   9   9      301.94      330.31     33.52 o 
  -8   9   9     1663.58     1566.25     75.78 o 
  -7   9   9      496.25      492.83     46.62 o 
  -6   9   9      636.80      635.72     38.36 o 
  -5   9   9      669.51      705.32     39.57 o 
  -4   9   9     1842.51     1819.09     79.94 o 
  -3   9   9       21.90       -5.84     20.43 o 
  -2   9   9     4106.69     3919.52     82.18 o 
  -1   9   9     3828.33     3751.42     80.09 o 
   0   9   9      301.30      278.60     30.38 o 
   1   9   9     8102.83     7879.56    131.06 o 
   2   9   9      695.48      746.94     38.89 o 
   3   9   9      593.02      579.67     53.59 o 
   4   9   9       86.12      100.48     30.73 o 
   5   9   9      942.65      999.44     89.20 o 
   6   9   9      572.56      584.73     44.68 o 
   7   9   9     1495.39     1464.98     66.12 o 
   8   9   9     1621.17     1513.65     76.29 o 
   9   9   9        2.36       28.74     31.90 o 
 -11  10   9      247.46      402.15     86.70 o 
 -10  10   9      159.34      218.57     46.32 o 
  -9  10   9     1345.51     1389.00     78.63 o 
  -8  10   9        4.34        9.92     26.71 o 
  -7  10   9     1846.70     1709.29     74.30 o 
  -6  10   9       12.22      -31.30     24.19 o 
  -5  10   9     4790.42     4746.69    103.37 o 
  -4  10   9       11.35       10.40     21.76 o 
  -3  10   9      635.63      637.37     39.95 o 
  -2  10   9     6861.96     6775.27    120.56 o 
  -1  10   9      909.06      867.76     43.72 o 
   0  10   9     7132.37     7064.94    123.67 o 
   1  10   9     1037.13     1044.77     46.14 o 
   2  10   9      128.16       96.48     34.14 o 
   3  10   9        4.76       13.15     28.71 o 
   4  10   9      776.89      722.72     57.73 o 
   5  10   9      828.95      720.26     57.65 o 
   6  10   9      876.48      773.87     61.35 o 
   7  10   9       99.04      104.95     44.85 o 
   8  10   9      158.97      200.53     65.76 o 
 -10  11   9      115.18       96.44     39.93 o 
  -9  11   9       94.80      147.35     41.11 o 
  -8  11   9     2629.46     2536.91     84.65 o 
  -7  11   9      111.85      131.35     32.95 o 
  -6  11   9     3357.87     3404.44     91.95 o 
  -5  11   9        5.57        3.32     25.76 o 
  -4  11   9        9.83       20.62     23.58 o 
  -3  11   9     2308.19     2291.67     68.25 o 
  -2  11   9       12.95        9.12     22.93 o 
  -1  11   9      499.33      583.88     38.96 o 
   0  11   9     1035.24      949.54     46.91 o 
   1  11   9     1679.43     1801.69     59.89 o 
   2  11   9      369.86      326.94     44.20 o 
   3  11   9     3014.15     2900.71     96.65 o 
   4  11   9      155.95      135.23     43.21 o 
   5  11   9      121.80      113.31     38.74 o 
   6  11   9      125.63       93.56     38.58 o 
   7  11   9      757.78      715.72     68.91 o 
   8  11   9      294.58      332.44     52.07 o 
  -9  12   9     1633.35     1514.77     90.34 o 
  -8  12   9      338.41      311.73     48.51 o 
  -7  12   9     3339.51     3252.20     94.19 o 
  -6  12   9       37.56       10.12     30.14 o 
  -5  12   9     1866.82     1875.09     73.67 o 
  -4  12   9     2059.63     2104.07     76.42 o 
  -3  12   9      352.52      381.95     36.19 o 
  -2  12   9      899.74      833.85     47.52 o 
  -1  12   9      184.51      189.86     30.58 o 
   0  12   9     1616.97     1597.56     60.63 o 
   1  12   9       57.80       26.35     28.83 o 
   2  12   9     4962.48     4937.41    176.38 o 
   3  12   9      352.02      284.69     45.18 o 
   4  12   9     1571.66     1609.58     82.96 o 
   5  12   9      182.74      201.43     47.98 o 
   6  12   9       22.31      -13.74     35.45 o 
  -7  13   9        2.28       39.64     35.95 o 
  -6  13   9     2423.65     2582.66    103.70 o 
  -5  13   9      702.19      576.47     58.32 o 
  -4  13   9      187.62      196.40     36.48 o 
  -3  13   9      501.72      496.94     43.59 o 
  -2  13   9      389.19      468.12     39.72 o 
  -1  13   9      686.25      680.16     45.80 o 
   0  13   9      226.24      231.50     37.02 o 
   1  13   9     2195.19     2290.42     81.62 o 
   2  13   9        8.25        8.00     36.16 o 
   3  13   9     2409.26     2343.74     98.45 o 
   4  13   9       13.41       37.18     35.97 o 
   5  13   9      851.90      846.01     68.32 o 
  -5  14   9     1714.51     1770.28     98.86 o 
  -4  14   9      655.04      566.60     49.69 o 
  -3  14   9      870.79      882.62     57.71 o 
  -2  14   9     1098.66     1118.30     57.99 o 
  -1  14   9      424.21      355.56     42.82 o 
   0  14   9     1755.15     1920.41     80.43 o 
   1  14   9      280.35      280.20     47.71 o 
   2  14   9      340.26      428.68     53.28 o 
   3  14   9        9.75       15.92     38.29 o 
 -15   0  10      403.20      394.69     67.55 o 
 -14   0  10     1244.89     1375.04     71.20 o 
 -13   0  10      101.15      108.39     33.81 o 
 -12   0  10       55.98       47.27     29.32 o 
 -11   0  10     1739.31     1711.09     67.45 o 
 -10   0  10       45.37       54.69     31.32 o 
  -9   0  10     6036.52     5824.56    141.02 o 
  -8   0  10      610.53      614.90     38.37 o 
  -7   0  10     9476.75     9071.28    165.70 o 
  -6   0  10     8521.78     8245.76    160.67 o 
  -5   0  10     2324.78     2049.62     55.91 o 
  -4   0  10     3749.62     3792.73     80.82 o 
  -3   0  10       40.19       40.16     13.55 o 
  -2   0  10     3058.74     2980.90     67.26 o 
  -1   0  10        0.32       10.77     10.95 o 
   0   0  10     3830.19     2979.41     60.57 o 
   1   0  10       11.00        9.01     13.94 o 
   2   0  10    10291.81     9262.29    144.21 o 
   3   0  10       52.14       48.85     13.77 o 
   4   0  10     6621.73     6650.99    151.85 o 
   5   0  10     3278.25     3389.15     91.23 o 
   6   0  10       51.66       84.41     19.93 o 
   7   0  10     2220.67     2026.86     65.02 o 
   8   0  10       91.89       61.15     30.70 o 
   9   0  10     5169.11     4894.42    269.07 o 
  10   0  10       68.43       73.36     50.23 o 
  11   0  10     3894.38     3879.53    164.80 o 
  12   0  10      199.49      305.15     72.24 o 
 -15   1  10     2354.18     2491.77     97.93 o 
 -14   1  10      792.11      864.34     49.49 o 
 -13   1  10       28.73       42.33     22.37 o 
 -12   1  10      346.66      412.37     29.41 o 
 -11   1  10      776.40      786.45     42.63 o 
 -10   1  10       18.22        7.60     17.68 o 
  -9   1  10       87.69       54.44     19.53 o 
  -8   1  10     7998.20     7676.45    104.81 o 
  -7   1  10      391.76      414.01     24.70 o 
  -6   1  10    10946.91    10454.76    129.68 o 
  -5   1  10     1581.24     1349.85     36.55 o 
  -4   1  10      298.45      314.82     21.57 o 
  -3   1  10     1419.45     1407.60     28.95 o 
  -2   1  10       71.47      110.20     12.64 o 
  -1   1  10     8450.09     8331.61     97.47 o 
   0   1  10        5.36       18.60      8.60 o 
   1   1  10     6689.55     6177.87     89.85 o 
   2   1  10      982.62      943.94     25.31 o 
   3   1  10     1241.79     1081.58     27.65 o 
   4   1  10      752.75      842.57     25.84 o 
   5   1  10      799.48      791.33     26.23 o 
   6   1  10      380.46      429.75     27.73 o 
   7   1  10       88.28       64.94     17.94 o 
   8   1  10     2531.73     2548.22     93.29 o 
   9   1  10      152.31      131.20     26.79 o 
  10   1  10     4452.38     4166.57    147.33 o 
  11   1  10       18.68       22.45     36.94 o 
  12   1  10      966.75     1060.74     88.53 o 
 -14   2  10       11.15       59.40     32.81 o 
 -13   2  10      318.13      381.85     36.32 o 
 -12   2  10      333.95      337.80     28.01 o 
 -11   2  10       67.86       56.94     18.55 o 
 -10   2  10      407.89      501.18     28.33 o 
  -9   2  10     4451.57     4282.49     77.05 o 
  -8   2  10       35.38       13.89     13.65 o 
  -7   2  10     5457.03     5097.41    129.72 o 
  -6   2  10     4681.40     4534.73     68.08 o 
  -5   2  10     2975.02     2785.10     51.60 o 
  -4   2  10     3003.39     2945.98     49.71 o 
  -3   2  10      801.20      778.25     24.20 o 
  -2   2  10     1814.63     1580.26     33.64 o 
  -1   2  10        0.37       11.44      9.81 o 
   0   2  10     9202.89     8099.72    101.89 o 
   1   2  10        1.66       25.17      8.45 o 
   2   2  10     3218.28     2851.39     51.37 o 
   3   2  10      650.39      626.56     23.93 o 
   4   2  10       12.03       11.65     12.29 o 
   5   2  10      649.53      703.91     28.21 o 
   6   2  10      730.88      819.15     31.09 o 
   7   2  10     3257.59     3284.74     72.54 o 
   8   2  10      408.00      502.79     32.00 o 
   9   2  10     3914.70     3793.29     96.03 o 
  10   2  10        8.72      -15.75     26.36 o 
  11   2  10      816.43      931.48     58.45 o 
 -14   3  10      680.41      765.35     61.33 o 
 -13   3  10      620.00      595.96     46.22 o 
 -12   3  10     1083.33     1243.54     49.45 o 
 -11   3  10     1901.12     1871.11     54.36 o 
 -10   3  10     4209.29     3978.57     76.06 o 
  -9   3  10       81.42      101.37     25.15 o 
  -8   3  10     1010.64     1022.68     33.24 o 
  -7   3  10     2292.19     2231.27     44.83 o 
  -6   3  10     2684.20     2658.11     46.15 o 
  -5   3  10     4293.80     4093.09     63.46 o 
  -4   3  10     3553.59     3418.75     54.76 o 
  -3   3  10    14902.95    14803.68    193.16 o 
  -2   3  10      897.30      956.47     28.21 o 
  -1   3  10     2962.03     2822.63     51.16 o 
   0   3  10        0.09        5.07      9.90 o 
   1   3  10     1599.77     1570.31     33.03 o 
   2   3  10      513.48      540.53     21.88 o 
   3   3  10     3304.65     3428.91     64.72 o 
   4   3  10      233.08      277.14     20.23 o 
   5   3  10      193.60      204.63     32.34 o 
   6   3  10     8141.97     7665.06    125.49 o 
   7   3  10      280.46      335.66     32.15 o 
   8   3  10     5837.98     5531.24    104.99 o 
   9   3  10        6.52       17.33     25.74 o 
  10   3  10      166.47      193.08     36.26 o 
  11   3  10       10.25       49.92     31.38 o 
 -14   4  10      888.61      828.81     64.43 o 
 -13   4  10     2284.65     2302.38     93.39 o 
 -12   4  10     2789.25     2706.22    125.63 o 
 -11   4  10      730.36      818.88     44.41 o 
 -10   4  10      794.21      719.64     40.50 o 
  -9   4  10      218.11      267.20     27.75 o 
  -8   4  10     1056.93     1004.05     42.59 o 
  -7   4  10      685.35      690.16     32.98 o 
  -6   4  10      123.42      179.94     20.02 o 
  -5   4  10     3030.79     2962.99     67.93 o 
  -4   4  10     5209.47     4887.48     96.49 o 
  -3   4  10     3078.92     2837.79     72.23 o 
  -2   4  10     4071.10     3776.59     85.90 o 
  -1   4  10       78.10      115.39     15.71 o 
   0   4  10      958.88      933.89     35.78 o 
   1   4  10        5.52       18.07     10.80 o 
   2   4  10      245.25      254.49     19.49 o 
   3   4  10      404.27      468.92     26.39 o 
   4   4  10     2585.63     2510.63     48.98 o 
   5   4  10     2596.80     2512.69     50.01 o 
   6   4  10     1593.93     1659.75     46.46 o 
   7   4  10     3630.14     3375.78     75.34 o 
   8   4  10        2.58       -2.33     20.67 o 
   9   4  10      889.27      909.62     56.38 o 
  10   4  10      135.43      183.23     34.79 o 
  11   4  10       26.88       56.18     33.13 o 
 -14   5  10      111.92      163.65     44.48 o 
 -13   5  10     2169.77     2390.71    139.99 o 
 -12   5  10     1301.11     1284.35     73.42 o 
 -11   5  10       46.33       44.53     28.11 o 
 -10   5  10     1933.93     2058.09     70.65 o 
  -9   5  10      434.13      507.46     34.99 o 
  -8   5  10       91.37      107.14     24.62 o 
  -7   5  10      247.65      217.36     23.16 o 
  -6   5  10      864.52      884.22     35.92 o 
  -5   5  10     3132.46     3092.88     84.42 o 
  -4   5  10     4809.35     4677.60     86.69 o 
  -3   5  10     7236.05     6777.77    111.52 o 
  -2   5  10     1098.21     1098.30     39.95 o 
  -1   5  10     1444.76     1390.16     44.27 o 
   0   5  10       52.38       39.07     13.13 o 
   1   5  10      953.82      987.28     34.84 o 
   2   5  10       10.81       54.18     12.16 o 
   3   5  10     2614.36     2644.28     50.73 o 
   4   5  10     2074.57     2100.34     47.47 o 
   5   5  10     5161.06     5028.63     85.19 o 
   6   5  10     6792.20     6663.64    105.85 o 
   7   5  10       18.37      -28.30     18.87 o 
   8   5  10      979.17      957.77     47.39 o 
   9   5  10       33.07       11.48     23.92 o 
  10   5  10       31.39       25.03     31.71 o 
  11   5  10        4.29       30.24     33.24 o 
 -13   6  10      946.85      991.48     70.87 o 
 -12   6  10      175.02      100.05     38.00 o 
 -11   6  10     5689.25     5569.85    122.47 o 
 -10   6  10      402.81      355.24     38.39 o 
  -9   6  10      347.31      421.86     33.58 o 
  -8   6  10      257.48      230.92     24.68 o 
  -7   6  10      287.48      286.24     25.87 o 
  -6   6  10     1702.19     1607.98     47.79 o 
  -5   6  10     2026.62     1847.71     54.03 o 
  -4   6  10     5222.06     5059.27    107.78 o 
  -3   6  10     2159.62     2059.58     54.90 o 
  -2   6  10     5085.37     4432.13    124.05 o 
  -1   6  10      123.37      109.29     19.70 o 
   0   6  10     1903.21     1785.93     54.96 o 
   1   6  10       10.13       18.24     14.57 o 
   2   6  10     1351.25     1385.38     40.50 o 
   3   6  10      705.78      678.25     31.45 o 
   4   6  10       56.60       83.72     16.30 o 
   5   6  10     7669.97     7204.53    142.23 o 
   6   6  10      230.43      248.13     26.67 o 
   7   6  10     1851.13     1920.53     61.51 o 
   8   6  10      698.07      658.22     42.61 o 
   9   6  10        6.87        7.70     28.77 o 
  10   6  10       44.20       62.92     28.95 o 
 -13   7  10       16.50       43.13     40.22 o 
 -12   7  10     1506.70     1474.26     81.47 o 
 -11   7  10        7.05       13.02     34.52 o 
 -10   7  10     1363.45     1398.26     63.16 o 
  -9   7  10       64.66       39.43     23.31 o 
  -8   7  10      523.02      629.51     38.55 o 
  -7   7  10        5.76       20.83     18.45 o 
  -6   7  10      394.18      441.55     32.77 o 
  -5   7  10      276.88      311.34     29.22 o 
  -4   7  10     1019.00      932.35     41.94 o 
  -3   7  10     2294.69     2142.96     58.21 o 
  -2   7  10      208.65      206.32     24.22 o 
  -1   7  10     2081.33     1932.23     69.73 o 
   0   7  10       74.89       74.63     21.95 o 
   1   7  10       26.40       48.14     18.10 o 
   2   7  10      886.53      894.76     40.52 o 
   3   7  10       39.61       36.24     16.69 o 
   4   7  10     2985.59     2820.30     85.17 o 
   5   7  10     3919.89     3867.62     92.36 o 
   6   7  10      944.53      920.82     55.96 o 
   7   7  10      644.49      667.05     47.33 o 
   8   7  10      134.48      116.96     31.28 o 
   9   7  10      104.40       75.53     29.31 o 
  10   7  10      495.76      617.15     46.37 o 
 -12   8  10      148.55       84.32     48.03 o 
 -11   8  10      377.35      389.88     64.63 o 
 -10   8  10      108.04      103.52     32.50 o 
  -9   8  10     2693.64     2604.78    105.34 o 
  -8   8  10      793.64      799.44     43.42 o 
  -7   8  10     2674.69     2849.17     79.37 o 
  -6   8  10      974.94     1017.76     45.81 o 
  -5   8  10      261.32      301.07     29.85 o 
  -4   8  10     1195.18     1206.40     47.74 o 
  -3   8  10      461.94      474.72     37.41 o 
  -2   8  10       26.31       24.86     19.59 o 
  -1   8  10     2277.38     2250.35     60.16 o 
   0   8  10      351.98      400.62     31.33 o 
   1   8  10       72.39       83.35     20.69 o 
   2   8  10     4934.56     4757.15     92.36 o 
   3   8  10     8427.31     8336.99    136.93 o 
   4   8  10     2682.48     2414.60     84.08 o 
   5   8  10      670.40      693.25     53.56 o 
   6   8  10      187.24      142.88     37.20 o 
   7   8  10      380.00      349.80     43.29 o 
   8   8  10      218.60      171.27     35.64 o 
   9   8  10      199.80      260.17     38.83 o 
 -12   9  10        2.51       75.88     40.04 o 
 -11   9  10        3.84       30.37     36.44 o 
 -10   9  10      448.46      464.95     53.02 o 
  -9   9  10       50.43       30.71     25.28 o 
  -8   9  10     3907.43     3965.97     88.89 o 
  -7   9  10      774.36      753.35     48.95 o 
  -6   9  10      619.20      652.58     44.79 o 
  -5   9  10      633.09      639.02     39.14 o 
  -4   9  10      132.86      117.67     24.43 o 
  -3   9  10      997.51      946.28     45.58 o 
  -2   9  10     1223.27     1271.62     50.21 o 
  -1   9  10       11.11       -1.39     20.88 o 
   0   9  10        3.37      -27.08     18.99 o 
   1   9  10    11546.06    11218.54    173.30 o 
   2   9  10     3357.58     3280.48     75.56 o 
   3   9  10     2016.56     2058.60     81.67 o 
   4   9  10      447.41      470.66     57.45 o 
   5   9  10      250.52      260.48     40.16 o 
   6   9  10      101.79       87.03     35.67 o 
   7   9  10      140.91       89.87     36.10 o 
   8   9  10       61.80       47.98     36.58 o 
   9   9  10       24.98       -2.67     35.35 o 
 -11  10  10      203.84      253.16     47.48 o 
 -10  10  10        0.68      -18.92     33.59 o 
  -9  10  10     1729.11     1697.71     74.58 o 
  -8  10  10      127.90       94.40     35.43 o 
  -7  10  10     2801.93     2845.26     84.42 o 
  -6  10  10      313.47      263.67     35.24 o 
  -5  10  10        1.37       -2.22     22.84 o 
  -4  10  10     1190.92     1081.78     50.27 o 
  -3  10  10      213.69      163.59     28.21 o 
  -2  10  10      542.52      569.82     38.61 o 
  -1  10  10       10.59        4.05     21.40 o 
   0  10  10     3372.93     3321.69     98.05 o 
   1  10  10      852.82      903.79     48.93 o 
   2  10  10     1958.15     1848.08     67.63 o 
   3  10  10        1.01        5.88     29.34 o 
   4  10  10       22.38       -9.21     28.92 o 
   5  10  10      695.75      656.61     56.00 o 
   6  10  10       21.29       70.65     35.75 o 
   7  10  10       95.39      169.97     41.49 o 
   8  10  10       19.55       71.35     38.31 o 
 -10  11  10      557.83      577.69     60.09 o 
  -9  11  10       57.87       47.23     51.50 o 
  -8  11  10      433.79      515.71     46.00 o 
  -7  11  10      301.72      305.62     51.48 o 
  -6  11  10      228.04      169.12     34.08 o 
  -5  11  10      124.29      120.25     28.30 o 
  -4  11  10      466.22      426.70     38.07 o 
  -3  11  10      243.18      271.18     32.62 o 
  -2  11  10        0.91        2.07     23.53 o 
  -1  11  10      103.19       94.53     27.38 o 
   0  11  10      396.79      341.34     33.75 o 
   1  11  10      476.98      484.39     44.59 o 
   2  11  10      131.56      122.45     36.88 o 
   3  11  10      153.29      113.50     36.96 o 
   4  11  10       21.47       26.08     33.38 o 
   5  11  10       70.20      118.00     38.13 o 
   6  11  10       46.63      151.22     46.58 o 
   7  11  10      129.52      120.57     41.19 o 
  -8  12  10      162.85      151.21     43.04 o 
  -7  12  10      133.89      211.06     37.45 o 
  -6  12  10        4.78       49.69     30.35 o 
  -5  12  10       42.87        9.35     28.21 o 
  -4  12  10        9.62       -6.99     26.11 o 
  -3  12  10      231.91      273.63     33.80 o 
  -2  12  10      585.25      631.21     43.76 o 
  -1  12  10       93.78       70.52     27.00 o 
   0  12  10        9.23        1.23     28.11 o 
   1  12  10       14.38      -40.54     27.03 o 
   2  12  10       93.19      105.92     38.05 o 
   3  12  10       26.34       52.30     35.30 o 
   4  12  10        3.81       10.44     36.14 o 
   5  12  10      807.15      787.99     64.83 o 
  -7  13  10      300.19      349.71     43.42 o 
  -6  13  10       48.36       42.46     33.42 o 
  -5  13  10      114.66      145.52     35.01 o 
  -4  13  10      371.40      386.54     71.02 o 
  -3  13  10      391.03      429.93     40.67 o 
  -2  13  10        4.91        2.42     27.11 o 
  -1  13  10       58.94       94.35     32.82 o 
   0  13  10        2.24        8.49     30.06 o 
   1  13  10      631.50      585.36     57.33 o 
   2  13  10       65.68       34.58     42.11 o 
   3  13  10       11.80       10.82     39.80 o 
   4  13  10       57.30      116.13     42.69 o 
  -4  14  10       44.68       99.38     36.19 o 
  -3  14  10      428.99      485.19     47.59 o 
  -2  14  10      267.72      227.31     39.21 o 
  -1  14  10      308.82      386.92     45.65 o 
   0  14  10      223.87      138.47     37.92 o 
   1  14  10      195.08      162.25     44.50 o 
 -14   1  11       56.90      122.72     34.23 o 
 -13   1  11      724.89      734.69     41.56 o 
 -12   1  11     2310.81     2256.07     57.38 o 
 -11   1  11     1812.48     1780.16     49.93 o 
 -10   1  11     1383.54     1417.46     54.99 o 
  -9   1  11      243.93      246.93     21.77 o 
  -8   1  11     5212.59     5090.74     93.82 o 
  -7   1  11     3667.72     3461.52     59.11 o 
  -6   1  11      698.03      710.49     37.45 o 
  -5   1  11        0.05        9.96     10.47 o 
  -4   1  11      166.20      193.66     15.24 o 
  -3   1  11     1322.31     1169.32     27.57 o 
  -2   1  11        4.85        6.28      8.90 o 
  -1   1  11     1061.42     1020.72     26.22 o 
   0   1  11       84.51       70.28     11.19 o 
   1   1  11      992.41      962.79     28.38 o 
   2   1  11      850.83      888.63     43.33 o 
   3   1  11      147.62      184.52     16.97 o 
   4   1  11      360.24      362.81     28.87 o 
   5   1  11       33.64       73.79     17.26 o 
   6   1  11      880.12      888.04     30.12 o 
   7   1  11       78.95       71.11     18.52 o 
   8   1  11     1893.75     1899.17     61.88 o 
   9   1  11       96.16      117.91     31.29 o 
  10   1  11      180.64      198.47     36.58 o 
  11   1  11       18.92       -6.64     41.87 o 
 -14   2  11      269.62      417.28     55.18 o 
 -13   2  11      429.09      521.69     40.87 o 
 -12   2  11      150.59      150.93     29.09 o 
 -11   2  11      211.46      154.35     25.43 o 
 -10   2  11       10.21       17.56     19.64 o 
  -9   2  11     1023.17     1012.62     35.36 o 
  -8   2  11     7312.03     6922.76     98.31 o 
  -7   2  11      462.30      477.85     24.62 o 
  -6   2  11      121.10      109.20     14.68 o 
  -5   2  11        0.03       14.24     10.69 o 
  -4   2  11     6219.08     6027.61     84.12 o 
  -3   2  11      193.67      211.25     15.58 o 
  -2   2  11       26.90       56.32     10.83 o 
  -1   2  11        4.61        5.67     10.50 o 
   0   2  11     4366.70     3943.16     60.11 o 
   1   2  11      547.91      566.14     31.79 o 
   2   2  11     4839.37     4663.59     69.72 o 
   3   2  11      320.18      351.37     19.92 o 
   4   2  11     1650.80     1722.30     46.78 o 
   5   2  11      959.31     1045.50     39.53 o 
   6   2  11      464.07      458.39     40.65 o 
   7   2  11        0.69       35.71     18.10 o 
   8   2  11      259.48      297.21     29.77 o 
   9   2  11     1814.97     1800.48     71.03 o 
  10   2  11       37.90       43.16     30.00 o 
  11   2  11      248.82      320.10     43.04 o 
 -14   3  11       46.36      141.20     52.90 o 
 -13   3  11      106.20      133.80     37.23 o 
 -12   3  11      951.80     1071.83     51.24 o 
 -11   3  11       71.12       82.20     25.67 o 
 -10   3  11      163.99      151.79     26.18 o 
  -9   3  11     3027.12     3066.79     79.17 o 
  -8   3  11     6521.45     6271.17    131.95 o 
  -7   3  11      432.44      370.81     29.28 o 
  -6   3  11      359.51      355.84     25.34 o 
  -5   3  11      524.86      525.94     23.03 o 
  -4   3  11      373.28      372.78     28.41 o 
  -3   3  11      631.22      628.88     23.35 o 
  -2   3  11       38.68       66.48     14.12 o 
  -1   3  11     1310.39     1273.62     34.61 o 
   0   3  11      717.58      663.28     28.39 o 
   1   3  11     3477.97     3366.88     54.76 o 
   2   3  11     1582.65     1638.90     36.67 o 
   3   3  11      763.21      897.32     33.05 o 
   4   3  11       10.80       33.77     12.20 o 
   5   3  11        8.21        9.08     13.14 o 
   6   3  11      161.38      157.95     20.89 o 
   7   3  11      917.67      901.33     39.97 o 
   8   3  11      683.17      679.01     41.11 o 
   9   3  11       32.01       33.22     27.90 o 
  10   3  11     1027.64     1017.03     92.09 o 
  11   3  11       75.02      116.48     36.75 o 
 -14   4  11      363.16      414.79     55.37 o 
 -13   4  11      509.84      546.18     55.34 o 
 -12   4  11      144.51      180.74     34.53 o 
 -11   4  11     1531.69     1609.22     58.76 o 
 -10   4  11     1973.72     1848.31     60.70 o 
  -9   4  11     4136.30     4099.95    108.53 o 
  -8   4  11       16.17       -9.83     19.23 o 
  -7   4  11      579.03      648.69     33.81 o 
  -6   4  11       85.43      123.72     19.77 o 
  -5   4  11        9.28       10.22     15.12 o 
  -4   4  11        5.03       26.21     14.95 o 
  -3   4  11       10.58       34.22     16.24 o 
  -2   4  11      522.37      528.17     40.01 o 
  -1   4  11       95.34      102.21     13.72 o 
   0   4  11     2338.78     2208.20     62.98 o 
   1   4  11      903.84      965.30     39.96 o 
   2   4  11     1417.94     1324.03     38.30 o 
   3   4  11      147.67      162.42     19.07 o 
   4   4  11      852.94      898.65     56.49 o 
   5   4  11      132.82      137.33     19.00 o 
   6   4  11      810.99      818.73     41.09 o 
   7   4  11      641.96      651.16     39.20 o 
   8   4  11       44.16       31.95     23.93 o 
   9   4  11      103.10      153.55     29.38 o 
  10   4  11      171.08      195.90     69.77 o 
 -13   5  11      299.93      298.43     47.75 o 
 -12   5  11     2083.31     2042.36     88.47 o 
 -11   5  11       14.31       42.26     28.70 o 
 -10   5  11     1477.26     1374.37     53.97 o 
  -9   5  11       14.79        3.88     20.55 o 
  -8   5  11      176.07      204.65     26.61 o 
  -7   5  11      199.42      184.94     23.57 o 
  -6   5  11      325.99      388.28     27.99 o 
  -5   5  11      876.11      825.00     36.16 o 
  -4   5  11       94.82       65.98     19.89 o 
  -3   5  11     1069.25     1022.95     43.53 o 
  -2   5  11       23.38        4.37     15.66 o 
  -1   5  11     1490.47     1495.57     47.78 o 
   0   5  11      344.47      335.30     26.75 o 
   1   5  11      903.26      933.92     34.07 o 
   2   5  11      487.57      536.70     29.77 o 
   3   5  11      586.49      647.69     31.18 o 
   4   5  11     3030.41     2878.12     75.67 o 
   5   5  11       23.54        5.60     18.01 o 
   6   5  11     6316.66     6055.31    109.95 o 
   7   5  11     2032.59     1965.56     62.29 o 
   8   5  11      293.03      333.86     33.49 o 
   9   5  11        1.78       -1.35     24.08 o 
  10   5  11       12.10      -19.56     28.64 o 
 -13   6  11      882.59     1150.06    107.91 o 
 -12   6  11       53.10       64.37     45.83 o 
 -11   6  11     2013.52     2016.68     75.51 o 
 -10   6  11       32.45       33.76     28.46 o 
  -9   6  11      519.10      464.20     41.84 o 
  -8   6  11        2.61       -9.71     18.61 o 
  -7   6  11       41.55       22.51     18.95 o 
  -6   6  11     1654.41     1699.90     50.48 o 
  -5   6  11     1014.96      946.46     43.34 o 
  -4   6  11     6324.63     5937.12    144.41 o 
  -3   6  11      199.65      145.70     23.85 o 
  -2   6  11     2167.85     2131.44     80.50 o 
  -1   6  11       30.37       50.64     17.76 o 
   0   6  11     1355.45     1347.39     47.30 o 
   1   6  11      885.12      932.36     48.83 o 
   2   6  11      203.46      247.05     25.84 o 
   3   6  11     2809.53     2695.23     79.98 o 
   4   6  11     3959.36     3736.38     84.31 o 
   5   6  11     8940.37     8621.85    151.14 o 
   6   6  11      921.69     1032.64     52.58 o 
   7   6  11     1009.49      997.01     54.50 o 
   8   6  11        6.27        4.87     28.48 o 
   9   6  11      728.06      613.35     48.39 o 
  10   6  11       32.21       26.72     39.33 o 
 -12   7  11     3147.57     3276.82    112.60 o 
 -11   7  11      115.80       93.96     40.17 o 
 -10   7  11      796.53      772.80     55.78 o 
  -9   7  11     1212.67     1134.94     51.98 o 
  -8   7  11        3.79      -17.77     18.99 o 
  -7   7  11       15.77       34.87     19.85 o 
  -6   7  11      478.36      458.91     38.10 o 
  -5   7  11     1194.85     1223.02     49.03 o 
  -4   7  11      509.38      559.76     36.15 o 
  -3   7  11     4982.31     4540.66     89.75 o 
  -2   7  11       82.60       94.73     21.69 o 
  -1   7  11       26.22       15.74     20.37 o 
   0   7  11      649.91      648.93     37.28 o 
   1   7  11      255.91      257.94     26.80 o 
   2   7  11     3063.26     3000.70     69.60 o 
   3   7  11     3120.21     3165.13     75.34 o 
   4   7  11     8064.63     8323.56    154.07 o 
   5   7  11      137.40      130.35     28.68 o 
   6   7  11      562.43      568.47     68.01 o 
   7   7  11       11.59       42.70     31.10 o 
   8   7  11       16.30       37.16     29.02 o 
   9   7  11       78.40      101.12     41.45 o 
 -12   8  11       52.20      107.93     42.78 o 
 -11   8  11      653.21      648.64     59.28 o 
 -10   8  11       16.47       33.72     29.65 o 
  -9   8  11      348.44      379.84     35.80 o 
  -8   8  11      979.63      899.83     47.64 o 
  -7   8  11      845.02      833.29     41.53 o 
  -6   8  11      974.61     1065.92     48.47 o 
  -5   8  11      360.75      446.44     34.68 o 
  -4   8  11     1586.75     1772.16     57.96 o 
  -3   8  11      397.75      373.50     34.42 o 
  -2   8  11     1175.16     1192.75     48.63 o 
  -1   8  11       11.87        5.84     19.40 o 
   0   8  11     1088.47     1071.18     46.48 o 
   1   8  11     2919.99     2939.32     88.47 o 
   2   8  11      533.03      507.37     34.16 o 
   3   8  11     1608.51     1560.16     53.25 o 
   4   8  11       47.81       44.53     30.90 o 
   5   8  11      241.10      300.46     61.09 o 
   6   8  11      447.77      465.19     49.22 o 
   7   8  11      980.46     1058.84     82.67 o 
   8   8  11       55.50       78.09     35.20 o 
   9   8  11      463.08      471.64     47.69 o 
 -11   9  11       38.52       22.39     47.20 o 
 -10   9  11      823.39      850.57     86.73 o 
  -9   9  11      188.52      287.98     42.26 o 
  -8   9  11     1494.20     1415.96     58.25 o 
  -7   9  11     1951.40     1996.86     91.28 o 
  -6   9  11      505.55      512.92     37.74 o 
  -5   9  11     2816.95     2604.92     77.36 o 
  -4   9  11      177.60      228.01     29.06 o 
  -3   9  11      529.17      514.61     37.16 o 
  -2   9  11       95.36       86.23     23.92 o 
  -1   9  11     1267.26     1299.67     51.74 o 
   0   9  11      373.37      371.01     32.76 o 
   1   9  11      782.50      783.05     43.10 o 
   2   9  11     1504.88     1405.00     55.47 o 
   3   9  11      325.91      332.86     43.23 o 
   4   9  11     1222.13     1412.68     73.75 o 
   5   9  11      886.53      829.51     79.17 o 
   6   9  11     1083.47     1062.45     68.71 o 
   7   9  11       27.66       10.45     33.45 o 
   8   9  11      607.10      698.02     62.31 o 
 -10  10  11      280.50      296.99     48.30 o 
  -9  10  11     1226.46     1252.31     58.27 o 
  -8  10  11      163.15      241.28     41.53 o 
  -7  10  11      871.39      893.30     84.28 o 
  -6  10  11     1005.29     1039.58     52.19 o 
  -5  10  11      240.78      259.13     31.63 o 
  -4  10  11      286.81      303.78     32.57 o 
  -3  10  11       67.51       69.65     24.81 o 
  -2  10  11      705.78      760.19     47.32 o 
  -1  10  11      145.57      120.43     26.98 o 
   0  10  11     4213.05     4163.67     90.95 o 
   1  10  11     2276.11     2193.63     67.71 o 
   2  10  11     2894.79     2827.63    114.97 o 
   3  10  11      607.46      567.05     51.83 o 
   4  10  11       89.91       70.00     37.00 o 
   5  10  11      146.82      192.43     39.93 o 
   6  10  11       15.64       94.46     37.12 o 
   7  10  11     1157.50     1155.13     74.78 o 
  -9  11  11      308.03      362.77     50.67 o 
  -8  11  11     2571.22     2618.83     90.24 o 
  -7  11  11     1179.23     1212.27     63.83 o 
  -6  11  11      815.04      752.15     52.43 o 
  -5  11  11       85.60       67.74     27.25 o 
  -4  11  11       15.04       24.17     26.22 o 
  -3  11  11       58.97       86.16     27.60 o 
  -2  11  11       97.77      111.34     28.74 o 
  -1  11  11     2677.28     2558.66     73.41 o 
   0  11  11      748.69      801.54     46.94 o 
   1  11  11     3418.95     3633.14    137.18 o 
   2  11  11      908.65      770.73     61.39 o 
   3  11  11      471.37      510.16     51.70 o 
   4  11  11      424.28      478.05     52.49 o 
   5  11  11       12.61       66.05     37.41 o 
   6  11  11       12.03       13.11     36.43 o 
  -8  12  11      958.46     1033.76     63.25 o 
  -7  12  11     1293.95     1285.48     68.33 o 
  -6  12  11      553.23      572.64     49.99 o 
  -5  12  11       88.76       56.14     44.48 o 
  -4  12  11      238.43      234.61     34.11 o 
  -3  12  11      160.89      177.55     43.54 o 
  -2  12  11     1189.26     1242.40     57.91 o 
  -1  12  11       71.80       31.84     28.37 o 
   0  12  11     3890.80     3993.05    103.44 o 
   1  12  11     1863.35     1849.58     86.99 o 
   2  12  11     1473.04     1453.78     80.00 o 
   3  12  11     1765.75     1807.94     89.13 o 
   4  12  11       11.42       18.17     36.06 o 
  -5  13  11      246.62      293.44     40.06 o 
  -4  13  11        7.55       26.36     31.00 o 
  -3  13  11      620.47      556.84     44.65 o 
  -2  13  11      246.77      196.53     34.96 o 
  -1  13  11     3056.47     2936.03     94.35 o 
   0  13  11      573.89      621.66     77.76 o 
   1  13  11     2417.33     2279.51    170.26 o 
   2  13  11     1047.59      979.16     71.21 o 
 -14   0  12       51.37       31.60     55.48 o 
 -13   0  12      921.91      883.29     69.04 o 
 -12   0  12     1722.46     1774.57     74.20 o 
 -11   0  12      152.27      137.99     32.39 o 
 -10   0  12     7713.78     7576.43    155.88 o 
  -9   0  12     1368.22     1475.43     58.10 o 
  -8   0  12     1067.19     1134.42     51.42 o 
  -7   0  12    13475.70    13456.39    233.42 o 
  -6   0  12     2016.61     1927.16     59.81 o 
  -5   0  12      747.63      761.68     63.18 o 
  -4   0  12    14845.85    14588.51    275.59 o 
  -3   0  12     5418.61     5106.52    153.89 o 
  -2   0  12     9465.64     9151.68    164.23 o 
  -1   0  12     1752.82     1716.82     47.82 o 
   0   0  12     4226.04     3802.56     76.62 o 
   1   0  12     6156.28     5701.74    163.00 o 
   2   0  12     1560.08     1349.98     49.97 o 
   3   0  12       15.46       36.38     15.38 o 
   4   0  12        7.87       27.63     21.41 o 
   5   0  12      109.39      156.06     25.18 o 
   6   0  12      211.59      196.22     25.58 o 
   7   0  12      961.64      992.67     65.67 o 
   8   0  12      581.27      579.61     76.23 o 
   9   0  12     4170.06     3908.97    130.34 o 
  10   0  12     1463.30     1615.80    161.77 o 
 -14   1  12      195.61      260.49     37.45 o 
 -13   1  12        0.37      -12.64     26.48 o 
 -12   1  12     1316.68     1418.61     56.95 o 
 -11   1  12     1350.15     1310.50     53.00 o 
 -10   1  12     7898.42     7747.23    124.30 o 
  -9   1  12      945.00      973.40     40.22 o 
  -8   1  12      321.79      334.34     23.93 o 
  -7   1  12      301.67      322.83     21.91 o 
  -6   1  12      322.18      379.13     21.59 o 
  -5   1  12     1028.38     1096.52     41.49 o 
  -4   1  12        7.43       -8.41     10.65 o 
  -3   1  12     5427.99     4526.49    123.18 o 
  -2   1  12     1855.95     1709.78     44.71 o 
  -1   1  12    16837.55    16192.79    177.00 o 
   0   1  12     4109.31     3885.02     74.41 o 
   1   1  12     3384.40     3340.40     54.56 o 
   2   1  12     1454.19     1326.95     31.02 o 
   3   1  12       52.69       81.42     13.44 o 
   4   1  12       19.95       23.22     11.84 o 
   5   1  12       60.58       77.12     14.22 o 
   6   1  12     2496.51     2307.16     46.97 o 
   7   1  12      787.15      802.10     38.48 o 
   8   1  12     4087.22     4076.96     91.20 o 
   9   1  12      706.60      778.66     52.26 o 
  10   1  12      214.76      242.28     38.72 o 
 -14   2  12        6.53       59.32     39.91 o 
 -13   2  12     2613.85     2767.05     84.37 o 
 -12   2  12       98.81      139.96     29.13 o 
 -11   2  12     3202.09     3162.17     77.62 o 
 -10   2  12      160.96      166.84     27.05 o 
  -9   2  12      778.06      825.97     42.21 o 
  -8   2  12     2595.49     2590.44     64.40 o 
  -7   2  12      248.05      261.93     27.37 o 
  -6   2  12     5911.11     5631.33     89.80 o 
  -5   2  12        1.31       -3.66     12.30 o 
  -4   2  12     2862.70     2793.95     54.49 o 
  -3   2  12       14.83        8.25     11.03 o 
  -2   2  12     4968.64     4401.10    134.74 o 
  -1   2  12     2055.65     2035.14     42.25 o 
   0   2  12     3209.85     3000.56     53.30 o 
   1   2  12     1707.75     1638.54     37.75 o 
   2   2  12      853.80      826.69     32.46 o 
   3   2  12     1296.52     1220.56     37.12 o 
   4   2  12        1.80       23.75     12.91 o 
   5   2  12     1547.81     1501.13     41.40 o 
   6   2  12      214.41      195.82     23.21 o 
   7   2  12     1664.50     1670.92     52.49 o 
   8   2  12      326.46      316.65     33.50 o 
   9   2  12     1051.96     1142.04     60.83 o 
  10   2  12     3395.13     3089.90     94.50 o 
 -13   3  12      131.32       87.99     33.97 o 
 -12   3  12     2378.11     2417.69     73.50 o 
 -11   3  12      233.71      248.73     31.93 o 
 -10   3  12      201.01      202.01     28.66 o 
  -9   3  12      316.23      326.17     30.84 o 
  -8   3  12      219.05      228.13     27.06 o 
  -7   3  12     3576.62     3329.89     74.32 o 
  -6   3  12     1311.27     1367.24     48.12 o 
  -5   3  12     2922.64     2949.41     61.19 o 
  -4   3  12      158.03      153.10     20.32 o 
  -3   3  12     4818.92     4747.61     80.74 o 
  -2   3  12     1129.80     1067.35     31.56 o 
  -1   3  12     2067.11     2047.56     45.51 o 
   0   3  12     1130.88     1069.69     38.26 o 
   1   3  12      747.77      721.00     30.36 o 
   2   3  12     2062.00     1978.70     59.55 o 
   3   3  12      326.44      328.52     23.50 o 
   4   3  12     4592.19     4613.91     90.81 o 
   5   3  12     1612.97     1667.93     44.07 o 
   6   3  12       39.44       21.84     19.14 o 
   7   3  12       98.08       82.48     22.51 o 
   8   3  12      390.88      412.80     35.62 o 
   9   3  12     3022.32     2902.12     88.09 o 
  10   3  12     1371.03     1432.24     69.94 o 
 -13   4  12     3318.13     3355.25    108.98 o 
 -12   4  12      119.45      195.69     35.59 o 
 -11   4  12      467.06      468.89     38.60 o 
 -10   4  12       19.89       10.81     23.43 o 
  -9   4  12       11.59        0.55     21.37 o 
  -8   4  12      110.91       94.40     23.63 o 
  -7   4  12      144.57      157.32     25.09 o 
  -6   4  12     4555.68     4439.17     83.85 o 
  -5   4  12      518.65      532.40     45.67 o 
  -4   4  12     8060.57     7766.04    127.22 o 
  -3   4  12      467.04      419.86     33.31 o 
  -2   4  12     3089.08     2856.00     66.13 o 
  -1   4  12      550.93      546.30     32.84 o 
   0   4  12      258.76      304.26     21.65 o 
   1   4  12      973.77      989.52     34.57 o 
   2   4  12     2752.87     2688.68     56.41 o 
   3   4  12     5161.43     4894.73     92.26 o 
   4   4  12      706.47      717.69     33.99 o 
   5   4  12     1472.56     1292.01     48.53 o 
   6   4  12     3325.97     3214.51     75.04 o 
   7   4  12      329.79      316.79     35.52 o 
   8   4  12      253.43      235.54     31.30 o 
   9   4  12      539.12      589.78     60.15 o 
  10   4  12       85.98      113.09     39.13 o 
 -13   5  12       28.73       48.95     38.45 o 
 -12   5  12     2080.89     2282.64    138.95 o 
 -11   5  12       90.25       71.43     32.16 o 
 -10   5  12      109.78       97.81     26.85 o 
  -9   5  12       19.13        3.95     21.76 o 
  -8   5  12        4.44      -17.66     20.35 o 
  -7   5  12      691.16      740.32     37.07 o 
  -6   5  12      962.78      941.17     40.12 o 
  -5   5  12    10038.51     9669.90    140.47 o 
  -4   5  12       54.80       57.69     23.61 o 
  -3   5  12     5719.00     5523.68    101.09 o 
  -2   5  12      179.67      174.80     23.76 o 
  -1   5  12      234.84      228.16     25.77 o 
   0   5  12      848.24      877.72     40.44 o 
   1   5  12       68.52       65.06     20.21 o 
   2   5  12      857.59      798.90     34.42 o 
   3   5  12       95.60       80.46     18.85 o 
   4   5  12      832.50      837.51     36.90 o 
   5   5  12      153.20      173.06     26.28 o 
   6   5  12     3484.51     3564.35     90.36 o 
   7   5  12       10.24       36.30     26.70 o 
   8   5  12      562.17      581.02     49.76 o 
   9   5  12      101.43      131.07     33.47 o 
 -12   6  12       48.86       96.69     39.44 o 
 -11   6  12      564.55      580.20     47.98 o 
 -10   6  12      280.85      226.71     36.07 o 
  -9   6  12      110.81      113.25     27.83 o 
  -8   6  12      509.95      470.25     33.13 o 
  -7   6  12      101.61       61.37     20.83 o 
  -6   6  12     2144.16     2000.15     55.96 o 
  -5   6  12        3.20       32.74     23.59 o 
  -4   6  12     4006.47     3932.50     83.61 o 
  -3   6  12        4.62       -6.76     18.76 o 
  -2   6  12      829.77      905.64     42.80 o 
  -1   6  12      173.66      180.56     24.71 o 
   0   6  12       49.72       -2.73     18.84 o 
   1   6  12       18.22       32.27     19.47 o 
   2   6  12      191.26      211.52     25.72 o 
   3   6  12      758.06      823.63     50.80 o 
   4   6  12     2463.56     2534.30     74.10 o 
   5   6  12     7963.30     7586.62    144.90 o 
   6   6  12       84.31       38.57     28.07 o 
   7   6  12      692.90      711.99     65.97 o 
   8   6  12      841.72      829.18     53.75 o 
   9   6  12      721.55      656.83     50.83 o 
 -12   7  12      569.60      638.74     59.45 o 
 -11   7  12      366.37      418.62     44.95 o 
 -10   7  12     1961.79     1688.66     71.65 o 
  -9   7  12      136.29      191.45     29.94 o 
  -8   7  12      114.09      139.80     25.41 o 
  -7   7  12      838.45      872.37     41.56 o 
  -6   7  12       48.58       29.31     19.71 o 
  -5   7  12     2004.33     1894.77     69.44 o 
  -4   7  12        0.07      -10.09     19.62 o 
  -3   7  12     1706.47     1686.86     56.67 o 
  -2   7  12      316.67      339.21     30.74 o 
  -1   7  12      992.23     1013.47     55.61 o 
   0   7  12      510.17      525.23     35.27 o 
   1   7  12      832.42      851.91     55.63 o 
   2   7  12      604.21      619.79     38.71 o 
   3   7  12      496.89      555.43     35.74 o 
   4   7  12     1706.15     1688.84     75.59 o 
   5   7  12      621.35      573.67     50.46 o 
   6   7  12     1315.95     1299.46     88.68 o 
   7   7  12      238.54      274.07     43.67 o 
   8   7  12       19.91       31.80     29.92 o 
 -11   8  12        4.76       56.41     38.10 o 
 -10   8  12      260.21      250.55     39.45 o 
  -9   8  12     1372.25     1214.97     56.20 o 
  -8   8  12      699.93      747.33     41.96 o 
  -7   8  12      597.25      581.49     37.19 o 
  -6   8  12      175.71      215.26     29.07 o 
  -5   8  12        8.94       46.95     22.52 o 
  -4   8  12      192.45      165.67     25.88 o 
  -3   8  12      133.19       92.69     24.21 o 
  -2   8  12     2021.17     2067.52     80.02 o 
  -1   8  12      381.10      398.34     32.77 o 
   0   8  12     1851.69     1841.71     59.84 o 
   1   8  12      466.34      460.31     34.37 o 
   2   8  12      247.04      268.17     29.80 o 
   3   8  12      372.98      378.68     37.28 o 
   4   8  12      101.09      134.11     34.19 o 
   5   8  12       17.19      -42.11     39.24 o 
   6   8  12       25.08        6.28     31.89 o 
   7   8  12      677.31      622.30     66.98 o 
   8   8  12      117.31       91.40     40.31 o 
 -10   9  12     2209.75     2217.08     75.14 o 
  -9   9  12     3789.03     3559.25    127.15 o 
  -8   9  12     2320.50     2238.79     72.31 o 
  -7   9  12     1542.85     1535.08    110.58 o 
  -6   9  12      519.75      531.06     39.75 o 
  -5   9  12     2037.02     1730.10     91.07 o 
  -4   9  12      142.46      131.38     26.99 o 
  -3   9  12       16.77       -1.21     21.52 o 
  -2   9  12        8.88      -13.39     21.31 o 
  -1   9  12     3078.85     3012.70     75.57 o 
   0   9  12     1180.19     1104.92     50.34 o 
   1   9  12     1218.46     1225.59     62.99 o 
   2   9  12      332.16      283.58     31.54 o 
   3   9  12        9.04       25.10     28.65 o 
   4   9  12      366.96      412.15     51.27 o 
   5   9  12       30.59       37.95     32.70 o 
   6   9  12        4.88      -42.60     31.60 o 
   7   9  12       63.01       37.04     35.89 o 
  -9  10  12     1070.11     1132.52     57.50 o 
  -8  10  12     1090.21     1096.60     55.27 o 
  -7  10  12       18.70       21.24     29.45 o 
  -6  10  12      865.73      835.61     48.41 o 
  -5  10  12        4.40      -15.88     24.09 o 
  -4  10  12      723.44      675.86     43.36 o 
  -3  10  12      186.27      168.92     30.32 o 
  -2  10  12      192.82      218.12     29.69 o 
  -1  10  12      583.91      656.00     43.59 o 
   0  10  12     3531.02     3346.03     82.17 o 
   1  10  12      506.57      613.54     43.42 o 
   2  10  12      105.41      102.10     35.64 o 
   3  10  12        9.49      -37.20     31.41 o 
   4  10  12      218.53      166.26     42.31 o 
   5  10  12      129.48      134.01     41.67 o 
   6  10  12      255.98      254.94     44.60 o 
  -8  11  12       31.57       95.70     38.92 o 
  -7  11  12      497.49      492.51     46.98 o 
  -6  11  12      233.90      251.40     35.97 o 
  -5  11  12      115.87      120.58     29.39 o 
  -4  11  12        7.58       14.16     25.16 o 
  -3  11  12        1.69        5.79     24.36 o 
  -2  11  12       21.33       -4.42     25.03 o 
  -1  11  12       67.86       83.50     28.13 o 
   0  11  12       87.04      111.83     29.55 o 
   1  11  12      265.83      285.25     39.14 o 
   2  11  12       15.41       34.96     34.04 o 
   3  11  12       10.03      -12.92     34.71 o 
   4  11  12       14.94        7.80     35.78 o 
   5  11  12        0.06       23.56     36.00 o 
  -6  12  12      136.26      151.45     35.87 o 
  -5  12  12      151.07      125.71     39.60 o 
  -4  12  12      427.89      413.61     39.49 o 
  -3  12  12       89.91      113.64     31.75 o 
  -2  12  12       60.52       39.65     28.60 o 
  -1  12  12        2.78       16.35     29.05 o 
   0  12  12       39.04       -1.52     35.62 o 
   1  12  12       91.62      126.63     39.80 o 
   2  12  12      195.04      213.13     58.09 o 
   3  12  12      403.30      384.47     52.47 o 
  -3  13  12      426.16      448.55     42.11 o 
  -2  13  12        9.06       36.64     30.22 o 
  -1  13  12      371.89      389.63     45.40 o 
   0  13  12       14.56       79.33     40.83 o 
 -13   1  13       10.26       37.94     32.71 o 
 -12   1  13      109.21      107.79     32.20 o 
 -11   1  13       33.00       60.06     26.12 o 
 -10   1  13       36.80       31.01     24.63 o 
  -9   1  13      344.17      323.53     30.70 o 
  -8   1  13     2706.96     2644.23     64.86 o 
  -7   1  13     2694.30     2628.26     56.93 o 
  -6   1  13      416.13      413.20     36.54 o 
  -5   1  13     4758.13     4534.74     77.61 o 
  -4   1  13     7788.27     7606.55    111.57 o 
  -3   1  13     1144.01     1124.85     35.58 o 
  -2   1  13      415.13      456.75     25.61 o 
  -1   1  13     2193.74     2187.67     45.41 o 
   0   1  13     3151.65     3032.82     55.24 o 
   1   1  13       53.62       31.20     12.78 o 
   2   1  13       50.52       81.10     14.43 o 
   3   1  13       21.52       38.32     12.51 o 
   4   1  13      155.64      202.39     16.15 o 
   5   1  13      107.22      129.42     21.87 o 
   6   1  13        3.31        1.88     20.65 o 
   7   1  13      325.71      332.13     36.98 o 
   8   1  13       81.81       47.37     25.70 o 
   9   1  13     1355.03     1384.34     75.44 o 
 -13   2  13        0.17       42.77     29.34 o 
 -12   2  13       24.71       72.02     27.57 o 
 -11   2  13      336.39      346.21     35.08 o 
 -10   2  13        2.88      -14.35     23.04 o 
  -9   2  13     3405.79     3187.44     83.62 o 
  -8   2  13     1934.18     1990.93     78.03 o 
  -7   2  13      911.32      871.33     41.09 o 
  -6   2  13     1195.71     1205.95     45.87 o 
  -5   2  13     2669.99     2538.00     62.23 o 
  -4   2  13      472.65      516.30     29.53 o 
  -3   2  13     1273.52     1267.88     35.71 o 
  -2   2  13       70.68       84.27     16.55 o 
  -1   2  13     1962.53     2061.82     48.30 o 
   0   2  13     2599.56     2526.89     77.43 o 
   1   2  13     1210.38     1281.30     36.44 o 
   2   2  13       40.13       24.19     15.29 o 
   3   2  13      330.23      318.42     23.79 o 
   4   2  13       79.56       91.05     19.19 o 
   5   2  13      142.60      188.08     19.83 o 
   6   2  13      229.19      262.48     34.10 o 
   7   2  13      452.15      535.55     35.69 o 
   8   2  13     4038.91     4018.24    140.87 o 
   9   2  13     1420.04     1373.05     67.31 o 
 -13   3  13        5.69       26.98     31.64 o 
 -12   3  13       24.96       59.34     29.23 o 
 -11   3  13       84.50       77.59     27.72 o 
 -10   3  13      664.34      706.49     43.65 o 
  -9   3  13      358.10      390.97     33.41 o 
  -8   3  13      106.41      110.16     24.00 o 
  -7   3  13       78.31       75.02     22.18 o 
  -6   3  13       56.54       63.16     21.24 o 
  -5   3  13        8.18      -22.89     17.30 o 
  -4   3  13      561.27      527.92     30.89 o 
  -3   3  13      754.10      721.00     34.51 o 
  -2   3  13      243.77      239.58     23.26 o 
  -1   3  13      510.49      503.88     24.80 o 
   0   3  13      538.48      510.57     34.48 o 
   1   3  13       91.27       96.08     21.41 o 
   2   3  13       51.04       63.96     22.58 o 
   3   3  13       46.48       72.83     17.20 o 
   4   3  13     1518.18     1393.76     47.93 o 
   5   3  13      420.64      393.04     32.20 o 
   6   3  13      484.90      531.01     40.74 o 
   7   3  13      282.17      336.54     32.73 o 
   8   3  13     2819.41     2807.95    140.12 o 
   9   3  13       84.08      116.04     36.78 o 
 -13   4  13       63.72       82.21     40.69 o 
 -12   4  13       89.76       66.55     32.57 o 
 -11   4  13       12.46       -9.81     26.73 o 
 -10   4  13      827.89      772.03     45.68 o 
  -9   4  13      400.32      453.27     36.05 o 
  -8   4  13     1049.92     1101.03     48.87 o 
  -7   4  13      392.37      437.47     34.54 o 
  -6   4  13      170.67      137.47     24.98 o 
  -5   4  13       36.89        4.36     17.78 o 
  -4   4  13       94.03       89.64     20.17 o 
  -3   4  13      443.72      505.38     31.77 o 
  -2   4  13      378.36      390.29     34.13 o 
  -1   4  13        3.21       19.74     19.11 o 
   0   4  13      324.72      366.21     29.78 o 
   1   4  13      208.22      286.11     37.63 o 
   2   4  13      139.88      198.26     21.43 o 
   3   4  13        9.33       24.79     20.02 o 
   4   4  13      234.69      226.12     24.80 o 
   5   4  13      614.12      605.77     60.46 o 
   6   4  13        5.31      -23.72     21.23 o 
   7   4  13     2124.40     2197.96     88.53 o 
   8   4  13     1109.99     1113.50     60.59 o 
   9   4  13       48.94        2.06     34.24 o 
 -12   5  13      171.98      253.39     44.27 o 
 -11   5  13       73.50       87.61     31.58 o 
 -10   5  13       13.16      -32.38     24.59 o 
  -9   5  13     1102.92     1105.11     51.95 o 
  -8   5  13       50.88       23.35     23.24 o 
  -7   5  13     1084.78     1064.19     44.63 o 
  -6   5  13      199.65      247.80     25.43 o 
  -5   5  13     3362.89     3225.22     68.89 o 
  -4   5  13      487.18      486.03     31.97 o 
  -3   5  13     1186.64     1221.61     48.58 o 
  -2   5  13        2.33      -10.81     17.94 o 
  -1   5  13       17.00       23.44     19.85 o 
   0   5  13       21.47       18.32     19.30 o 
   1   5  13      172.67      219.12     25.95 o 
   2   5  13      738.99      810.36     43.01 o 
   3   5  13      126.19      148.44     25.34 o 
   4   5  13     3763.81     3779.40    100.54 o 
   5   5  13      491.45      531.24     36.96 o 
   6   5  13     2398.25     2300.49     83.34 o 
   7   5  13     2902.53     2758.68     98.35 o 
   8   5  13      160.07      233.76     36.04 o 
   9   5  13       18.32       92.67     38.91 o 
 -12   6  13       50.28      160.24     43.02 o 
 -11   6  13      260.81      277.07     40.00 o 
 -10   6  13        9.23       34.15     27.03 o 
  -9   6  13      129.64      126.34     29.60 o 
  -8   6  13      960.07      926.08     44.52 o 
  -7   6  13      164.18      155.48     25.76 o 
  -6   6  13     4774.06     4734.58    100.75 o 
  -5   6  13       93.77      122.19     22.69 o 
  -4   6  13     2050.44     2026.34     61.62 o 
  -3   6  13      333.26      333.70     30.57 o 
  -2   6  13       16.30       13.80     19.49 o 
  -1   6  13       57.19       89.67     22.26 o 
   0   6  13       66.81       56.67     21.63 o 
   1   6  13        6.30        7.87     19.94 o 
   2   6  13      100.27       73.66     33.56 o 
   3   6  13     5610.31     5528.37    111.88 o 
   4   6  13      111.04      119.25     35.14 o 
   5   6  13     1938.86     1832.57     80.80 o 
   6   6  13      185.32      227.16     37.97 o 
   7   6  13      185.61      237.20     44.13 o 
   8   6  13      351.04      404.16     43.12 o 
 -11   7  13       10.37       16.01     31.44 o 
 -10   7  13       57.20       75.41     33.39 o 
  -9   7  13       20.10        9.49     24.59 o 
  -8   7  13      665.25      684.24     41.24 o 
  -7   7  13     6514.82     6100.74    137.09 o 
  -6   7  13        0.76       -1.25     20.85 o 
  -5   7  13     5980.77     5713.59    194.80 o 
  -4   7  13      689.19      645.19     40.06 o 
  -3   7  13       57.45       77.86     23.91 o 
  -2   7  13       88.04       68.78     25.86 o 
  -1   7  13      473.27      462.64     35.18 o 
   0   7  13      201.77      248.13     37.09 o 
   1   7  13      118.30      124.32     25.22 o 
   2   7  13     2094.58     2089.74     64.82 o 
   3   7  13      207.58      262.85     34.06 o 
   4   7  13     5031.15     4926.25    128.54 o 
   5   7  13      387.06      379.10     65.24 o 
   6   7  13      559.31      639.95     56.03 o 
   7   7  13      101.76      143.43     38.74 o 
 -11   8  13      200.26      192.58     44.06 o 
 -10   8  13      276.18      316.14     57.91 o 
  -9   8  13       91.62      104.71     29.41 o 
  -8   8  13     1118.16     1130.71     50.41 o 
  -7   8  13      133.65      129.43     28.27 o 
  -6   8  13     3946.70     3957.02     99.60 o 
  -5   8  13      348.54      340.54     33.88 o 
  -4   8  13     4334.79     4244.53     92.68 o 
  -3   8  13       17.38       -0.20     21.66 o 
  -2   8  13      275.40      266.31     42.21 o 
  -1   8  13      102.14       90.81     24.44 o 
   0   8  13        6.55        8.32     26.40 o 
   1   8  13      959.51     1010.54     49.05 o 
   2   8  13        8.26      -10.40     22.93 o 
   3   8  13     4253.66     4086.22    134.39 o 
   4   8  13      202.68      302.52     43.38 o 
   5   8  13     1717.96     1737.98     83.63 o 
   6   8  13      494.49      505.31     52.89 o 
   7   8  13       80.44      132.17     38.50 o 
 -10   9  13       79.37      117.05     32.35 o 
  -9   9  13      545.94      595.75     44.63 o 
  -8   9  13      476.19      463.22     41.04 o 
  -7   9  13     3162.14     3148.83     86.15 o 
  -6   9  13      153.68      194.95     30.52 o 
  -5   9  13     1726.55     1848.20     66.12 o 
  -4   9  13      160.66      102.13     29.06 o 
  -3   9  13      168.29      194.73     31.81 o 
  -2   9  13      207.97      238.20     31.34 o 
  -1   9  13      465.45      467.05     37.53 o 
   0   9  13      653.67      707.92     44.19 o 
   1   9  13      434.17      459.40     38.21 o 
   2   9  13     1512.02     1441.88     75.94 o 
   3   9  13        2.95       20.86     30.47 o 
   4   9  13      983.35     1029.94     69.46 o 
   5   9  13       85.13       79.65     36.61 o 
   6   9  13      912.19      977.21     90.57 o 
  -9  10  13      124.68      186.00     34.24 o 
  -8  10  13     1744.78     1739.70     68.34 o 
  -7  10  13       47.77       92.29     66.79 o 
  -6  10  13     1121.66      975.65     58.53 o 
  -5  10  13        2.84        2.30     25.31 o 
  -4  10  13      628.81      603.63     43.65 o 
  -3  10  13      261.06      224.55     32.71 o 
  -2  10  13      474.88      598.91     43.24 o 
  -1  10  13      633.06      698.30     45.45 o 
   0  10  13      624.01      669.32     48.61 o 
   1  10  13     1549.76     1547.92     61.96 o 
   2  10  13       88.40       64.20     45.29 o 
   3  10  13      812.75      726.51     59.72 o 
   4  10  13        1.99       44.08     36.29 o 
   5  10  13      723.62      725.26     63.97 o 
  -7  11  13       26.31      134.43     45.45 o 
  -6  11  13       34.64       64.33     32.25 o 
  -5  11  13      880.24      839.24     62.82 o 
  -4  11  13      252.45      224.82     33.76 o 
  -3  11  13     3431.20     3229.19     94.34 o 
  -2  11  13     1978.85     1875.22     68.85 o 
  -1  11  13     1106.91     1161.36     57.20 o 
   0  11  13     2172.13     2216.45     89.63 o 
   1  11  13       64.78       74.13     38.63 o 
   2  11  13      474.75      538.33     56.04 o 
   3  11  13       19.50       46.87     49.90 o 
  -5  12  13       58.49       53.76     32.42 o 
  -4  12  13      189.51      190.44     34.59 o 
  -3  12  13      407.13      408.88     40.53 o 
  -2  12  13     4349.04     4279.07    112.68 o 
  -1  12  13     1099.12     1182.08     60.14 o 
   0  12  13      645.07      668.18     52.92 o 
   1  12  13      386.41      455.52     69.36 o 
 -13   0  14      437.93      346.79     73.42 o 
 -12   0  14     1298.60     1413.21    108.37 o 
 -11   0  14     1545.76     1693.23    215.01 o 
 -10   0  14     8878.92     8212.24    251.72 o 
  -9   0  14      269.95      252.15     72.83 o 
  -8   0  14     1248.56     1215.37     90.76 o 
  -7   0  14      101.83      136.77     37.80 o 
  -6   0  14     1263.42     1282.63     62.05 o 
  -5   0  14      324.83      369.42     61.06 o 
  -4   0  14      454.23      570.52     74.66 o 
  -3   0  14     2959.84     2761.39    116.78 o 
  -2   0  14     3723.38     3759.57    106.88 o 
  -1   0  14     6686.28     6557.06    230.46 o 
   0   0  14      685.46      690.37     63.54 o 
   1   0  14     1341.98     1180.08     52.41 o 
   2   0  14      152.06      236.65     29.31 o 
   3   0  14      503.24      591.90     40.88 o 
   4   0  14        3.36        1.49     17.45 o 
   5   0  14     1364.77     1465.72     54.45 o 
   6   0  14     1638.47     1699.59     84.13 o 
   7   0  14     3725.56     3652.97    174.89 o 
   8   0  14      550.86      616.40     67.32 o 
   9   0  14       10.91       48.43     44.05 o 
 -13   1  14      663.45      646.49     60.70 o 
 -12   1  14     1526.37     1478.90     90.63 o 
 -11   1  14     4144.13     4377.21    121.29 o 
 -10   1  14      687.78      664.36     47.22 o 
  -9   1  14     6123.34     6047.69    144.20 o 
  -8   1  14      172.27      183.93     28.18 o 
  -7   1  14       15.36       28.22     21.18 o 
  -6   1  14      109.96      119.07     26.73 o 
  -5   1  14       35.55        1.37     19.26 o 
  -4   1  14     4005.83     4063.19     80.14 o 
  -3   1  14     4421.47     4136.59     80.34 o 
  -2   1  14     8650.71     8220.93    125.56 o 
  -1   1  14      879.27      772.17     30.55 o 
   0   1  14     4008.27     3800.01     65.53 o 
   1   1  14       14.05        8.36     18.75 o 
   2   1  14      780.98      766.42     31.50 o 
   3   1  14      230.51      252.82     21.67 o 
   4   1  14      804.28      762.88     32.58 o 
   5   1  14      545.19      643.97     40.03 o 
   6   1  14     2066.64     2061.75     56.36 o 
   7   1  14     1464.65     1485.70     80.62 o 
   8   1  14      766.68      869.30     51.31 o 
   9   1  14     1206.95     1429.69    124.36 o 
 -13   2  14      518.30      639.25     52.69 o 
 -12   2  14     2116.11     2234.56    107.99 o 
 -11   2  14      804.96      883.49     55.02 o 
 -10   2  14     3370.91     3234.83     89.50 o 
  -9   2  14        8.66      -13.04     22.09 o 
  -8   2  14     2586.43     2495.95     71.90 o 
  -7   2  14        9.65       11.43     20.85 o 
  -6   2  14      137.44      175.90     24.50 o 
  -5   2  14      765.50      810.56     47.06 o 
  -4   2  14      199.10      179.69     22.23 o 
  -3   2  14     2707.48     2675.89     59.99 o 
  -2   2  14     4426.65     4551.00     81.22 o 
  -1   2  14    15175.07    15118.96    183.33 o 
   0   2  14       80.35       81.75     17.87 o 
   1   2  14     3560.80     3314.66     61.06 o 
   2   2  14      283.86      356.69     24.08 o 
   3   2  14      575.93      517.70     33.15 o 
   4   2  14      141.79      114.86     32.32 o 
   5   2  14     1143.03     1153.14     44.11 o 
   6   2  14     1017.86     1049.16     53.15 o 
   7   2  14       13.55       25.82     33.42 o 
   8   2  14      691.92      715.97     58.12 o 
 -12   3  14       30.79       87.67     31.32 o 
 -11   3  14     1082.58     1081.30     54.31 o 
 -10   3  14      181.07      196.65     30.55 o 
  -9   3  14      849.82      964.73     48.31 o 
  -8   3  14        2.99       10.55     21.84 o 
  -7   3  14     4278.96     4005.67     86.36 o 
  -6   3  14     1456.90     1490.03     53.58 o 
  -5   3  14     1848.97     1954.67     54.17 o 
  -4   3  14     2278.68     2198.38     61.93 o 
  -3   3  14      764.91      809.11     37.54 o 
  -2   3  14       11.86      -10.57     16.55 o 
  -1   3  14      239.88      192.69     22.98 o 
   0   3  14    11720.19    11313.42    184.27 o 
   1   3  14      674.69      698.79     33.15 o 
   2   3  14     5473.10     5396.38     91.70 o 
   3   3  14      251.72      274.90     24.56 o 
   4   3  14      984.62     1003.36     57.97 o 
   5   3  14      178.91      208.18     30.11 o 
   6   3  14       17.60      -13.80     22.81 o 
   7   3  14      151.59      174.79     40.22 o 
   8   3  14      534.03      451.31     49.60 o 
 -12   4  14      656.55      729.18     54.52 o 
 -11   4  14       85.37       28.56     28.09 o 
 -10   4  14      126.34      163.95     30.42 o 
  -9   4  14       65.91       42.68     25.36 o 
  -8   4  14     2139.12     2190.60     66.57 o 
  -7   4  14        0.45       15.86     23.17 o 
  -6   4  14     8873.80     8437.04    130.52 o 
  -5   4  14     5188.99     5010.70     90.73 o 
  -4   4  14     2545.20     2639.84     62.09 o 
  -3   4  14      419.69      381.48     29.33 o 
  -2   4  14      475.94      437.84     30.37 o 
  -1   4  14      653.79      618.92     41.55 o 
   0   4  14      373.21      331.76     30.41 o 
   1   4  14     7634.87     7382.93    126.40 o 
   2   4  14       17.91       25.87     19.49 o 
   3   4  14     8581.46     8470.76    141.90 o 
   4   4  14      368.45      399.25     30.85 o 
   5   4  14      585.64      643.06     40.70 o 
   6   4  14        4.89       12.35     23.28 o 
   7   4  14      202.43      210.97     35.11 o 
   8   4  14       92.07      106.98     37.18 o 
 -12   5  14      172.75      152.58     37.80 o 
 -11   5  14       26.17       14.06     32.27 o 
 -10   5  14      118.66      134.03     30.80 o 
  -9   5  14      623.66      601.73     43.14 o 
  -8   5  14       15.77       40.75     24.90 o 
  -7   5  14     2780.99     2885.87     87.06 o 
  -6   5  14      538.36      582.36     36.36 o 
  -5   5  14     2908.30     2909.06     66.91 o 
  -4   5  14      806.43      868.02     40.96 o 
  -3   5  14      399.28      384.91     30.28 o 
  -2   5  14        8.00       -8.55     20.45 o 
  -1   5  14       12.38       25.37     21.11 o 
   0   5  14     1040.74     1075.20     47.59 o 
   1   5  14       34.53       61.71     24.78 o 
   2   5  14     9402.65     9080.13    149.50 o 
   3   5  14      411.52      455.12     35.97 o 
   4   5  14     2208.50     2125.79     81.26 o 
   5   5  14       57.67       50.39     26.97 o 
   6   5  14        8.48        4.27     30.63 o 
   7   5  14       64.81       57.01     30.74 o 
   8   5  14       23.62       16.04     33.67 o 
 -11   6  14       16.67       -8.46     32.00 o 
 -10   6  14      171.14      166.51     32.31 o 
  -9   6  14       89.17      125.12     29.81 o 
  -8   6  14      581.56      613.77     39.88 o 
  -7   6  14      239.33      229.47     31.64 o 
  -6   6  14     2559.06     2461.84     66.09 o 
  -5   6  14      132.36       76.69     22.74 o 
  -4   6  14     1152.59     1159.18     46.95 o 
  -3   6  14     1007.02      997.09     47.79 o 
  -2   6  14      322.70      285.82     30.43 o 
  -1   6  14      715.03      685.62     40.79 o 
   0   6  14      124.82       71.86     23.46 o 
   1   6  14      575.72      608.41     39.89 o 
   2   6  14        6.34      -30.30     20.20 o 
   3   6  14     3610.48     3680.61     84.48 o 
   4   6  14       75.15      101.50     29.72 o 
   5   6  14      950.68      996.81     64.85 o 
   6   6  14       66.16       66.13     38.88 o 
   7   6  14        3.89       37.57     35.50 o 
 -11   7  14      542.39      633.92     68.56 o 
 -10   7  14       51.94      125.82     35.49 o 
  -9   7  14      865.07      865.48     50.93 o 
  -8   7  14       46.61       41.54     24.87 o 
  -7   7  14     1991.44     1926.88     61.88 o 
  -6   7  14        2.97      -17.04     20.68 o 
  -5   7  14      243.34      286.71     29.71 o 
  -4   7  14     2534.71     2332.92     69.39 o 
  -3   7  14      804.85      898.89     47.65 o 
  -2   7  14     1239.70     1340.04     54.85 o 
  -1   7  14      371.53      435.71     35.65 o 
   0   7  14      214.63      284.37     31.03 o 
   1   7  14      137.39      109.35     26.18 o 
   2   7  14     1629.11     1618.07     60.00 o 
   3   7  14      250.05      228.54     37.07 o 
   4   7  14     1027.99     1100.46     67.95 o 
   5   7  14      247.43      297.55     44.35 o 
   6   7  14      466.71      523.59     53.04 o 
 -10   8  14     1626.74     1922.50    107.75 o 
  -9   8  14      253.25      266.20     35.68 o 
  -8   8  14       84.80       90.98     27.40 o 
  -7   8  14      157.12      156.42     27.15 o 
  -6   8  14        3.68        0.21     21.94 o 
  -5   8  14      754.21      773.66     46.39 o 
  -4   8  14      163.73      130.05     28.61 o 
  -3   8  14      223.73      216.70     29.87 o 
  -2   8  14      993.78      944.07     53.48 o 
  -1   8  14     1630.70     1724.67     65.19 o 
   0   8  14      254.98      281.34     33.00 o 
   1   8  14      102.51       76.15     26.19 o 
   2   8  14        5.43        7.85     29.12 o 
   3   8  14        3.38       96.22     35.00 o 
   4   8  14       20.82       -2.92     31.42 o 
   5   8  14      709.25      741.19     60.89 o 
   6   8  14      485.21      502.88     79.85 o 
  -9   9  14      348.44      553.84     45.01 o 
  -8   9  14        0.01       44.99     27.91 o 
  -7   9  14        2.10       50.81     24.93 o 
  -6   9  14       92.37       78.06     29.29 o 
  -5   9  14       63.59       74.41     27.41 o 
  -4   9  14       86.98       56.07     28.15 o 
  -3   9  14      575.74      646.05     43.96 o 
  -2   9  14      835.41      878.74     49.97 o 
  -1   9  14      346.99      324.63     35.69 o 
   0   9  14      548.17      532.41     41.02 o 
   1   9  14       22.69       17.04     25.32 o 
   2   9  14      132.14      198.94     41.02 o 
   3   9  14        7.21       66.77     35.01 o 
   4   9  14        1.84      -26.67     35.10 o 
   5   9  14       92.32      242.48     45.25 o 
  -7  10  14      157.14      208.27     39.46 o 
  -6  10  14       53.44       90.97     35.66 o 
  -5  10  14       79.53      140.76     29.41 o 
  -4  10  14      617.08      622.09     45.72 o 
  -3  10  14      319.94      393.70     49.94 o 
  -2  10  14     1046.47     1048.89     54.92 o 
  -1  10  14     1395.25     1510.25     88.77 o 
   0  10  14        4.45       42.27     26.85 o 
   1  10  14      179.80      154.32     40.46 o 
   2  10  14      164.97      166.78     42.33 o 
   3  10  14      131.33       98.67     39.24 o 
  -6  11  14       23.72       31.55     31.45 o 
  -5  11  14       23.44        4.13     28.06 o 
  -4  11  14      106.20      155.60     32.65 o 
  -3  11  14       46.89       21.85     48.52 o 
  -2  11  14      217.72      252.07     36.64 o 
  -1  11  14      171.88      257.08     43.47 o 
   0  11  14       10.54       71.02     31.51 o 
   1  11  14      187.96      209.76     42.45 o 
 -12   1  15      312.57      481.26     55.83 o 
 -11   1  15      675.74      809.61     63.34 o 
 -10   1  15       13.13       12.81     34.24 o 
  -9   1  15       27.68      -35.88     31.74 o 
  -8   1  15      301.57      296.16     34.45 o 
  -7   1  15      487.29      508.97     39.63 o 
  -6   1  15        8.26        0.03     22.79 o 
  -5   1  15        1.73      -20.71     17.87 o 
  -4   1  15      566.17      590.03     39.80 o 
  -3   1  15      285.84      332.22     34.59 o 
  -2   1  15      137.55      178.81     21.07 o 
  -1   1  15        1.25        6.79     14.25 o 
   0   1  15       70.75       46.04     15.83 o 
   1   1  15       16.37       33.52     14.80 o 
   2   1  15     1076.37     1110.59     41.28 o 
   3   1  15      342.43      360.15     27.62 o 
   4   1  15      100.33      101.42     20.68 o 
   5   1  15      157.86      158.85     22.23 o 
   6   1  15      148.64      131.98     25.58 o 
   7   1  15      575.28      580.91     48.10 o 
   8   1  15       83.22      108.46     64.94 o 
 -12   2  15      327.69      278.43     48.66 o 
 -11   2  15      156.47      186.15     36.53 o 
 -10   2  15      767.93      812.75     59.31 o 
  -9   2  15        2.02       24.79     26.76 o 
  -8   2  15      586.29      612.01     45.47 o 
  -7   2  15       36.82       30.91     24.35 o 
  -6   2  15       50.17       47.53     24.40 o 
  -5   2  15      113.63       82.84     25.92 o 
  -4   2  15      698.18      688.95     44.13 o 
  -3   2  15     3660.39     3321.74     85.56 o 
  -2   2  15      757.77      782.47     41.32 o 
  -1   2  15     2035.79     2041.21     60.96 o 
   0   2  15       79.55       64.87     19.65 o 
   1   2  15      803.95      746.57     32.61 o 
   2   2  15       23.44       66.35     16.46 o 
   3   2  15      673.31      624.31     31.95 o 
   4   2  15       19.81       13.93     17.56 o 
   5   2  15      328.11      324.56     29.63 o 
   6   2  15      937.34      967.26     47.81 o 
   7   2  15      310.88      356.02     39.08 o 
 -12   3  15      102.07      156.44     38.50 o 
 -11   3  15     1425.24     1494.56     69.76 o 
 -10   3  15       61.02       79.39     31.35 o 
  -9   3  15        5.27        3.20     26.81 o 
  -8   3  15        8.32       12.44     31.30 o 
  -7   3  15      739.74      781.21     57.24 o 
  -6   3  15      679.02      656.52     40.54 o 
  -5   3  15       69.97       38.42     21.37 o 
  -4   3  15     1404.44     1555.86     62.98 o 
  -3   3  15      350.10      329.26     27.98 o 
  -2   3  15       15.81        8.61     17.81 o 
  -1   3  15      263.24      295.54     26.94 o 
   0   3  15       37.26       15.08     18.49 o 
   1   3  15      278.23      289.96     26.38 o 
   2   3  15      260.24      251.84     31.47 o 
   3   3  15        0.36       26.60     19.10 o 
   4   3  15       35.30        4.64     20.44 o 
   5   3  15      565.90      596.46     40.32 o 
   6   3  15      112.45      183.30     35.67 o 
   7   3  15     1600.09     1662.80     70.85 o 
 -11   4  15      165.90      165.20     36.56 o 
 -10   4  15       71.15      134.25     30.24 o 
  -9   4  15       29.67        9.58     26.97 o 
  -8   4  15        2.45        8.22     30.99 o 
  -7   4  15       54.44       39.20     24.80 o 
  -6   4  15        5.29       11.95     20.38 o 
  -5   4  15      749.71      796.05     40.50 o 
  -4   4  15     2297.10     2158.76     59.65 o 
  -3   4  15     4129.04     3904.81     78.83 o 
  -2   4  15        0.41       12.97     18.92 o 
  -1   4  15       26.73       71.51     21.11 o 
   0   4  15       58.77       76.78     26.33 o 
   1   4  15      559.47      655.53     39.96 o 
   2   4  15      560.99      605.39     39.45 o 
   3   4  15      201.99      256.22     30.95 o 
   4   4  15      701.30      785.84     50.91 o 
   5   4  15      893.42      957.66     72.57 o 
   6   4  15      821.62      921.85     62.66 o 
   7   4  15       42.86      112.36     33.94 o 
 -11   5  15      149.42      208.25     35.67 o 
 -10   5  15       49.81       41.60     35.21 o 
  -9   5  15       85.59       74.13     28.69 o 
  -8   5  15       39.04       55.67     26.40 o 
  -7   5  15     1227.71     1159.49     69.26 o 
  -6   5  15        2.71       40.62     21.99 o 
  -5   5  15      585.82      557.78     37.04 o 
  -4   5  15     2708.39     2535.21     64.11 o 
  -3   5  15        3.89       21.69     20.62 o 
  -2   5  15     8662.29     8009.96    151.82 o 
  -1   5  15      275.99      292.07     31.16 o 
   0   5  15      891.02      802.69     44.52 o 
   1   5  15       36.16       72.84     24.17 o 
   2   5  15      344.72      374.63     34.57 o 
   3   5  15      376.05      395.38     36.16 o 
   4   5  15     1749.58     1674.99     69.49 o 
   5   5  15      225.61      263.25     41.12 o 
   6   5  15      248.56      286.35     46.23 o 
   7   5  15      344.48      395.34     49.52 o 
 -10   6  15        4.74       46.15     29.83 o 
  -9   6  15       63.87       83.49     29.89 o 
  -8   6  15     1574.84     1683.71     65.37 o 
  -7   6  15       25.49        3.32     22.37 o 
  -6   6  15     1288.87     1416.87     54.17 o 
  -5   6  15     1780.77     1704.87     57.50 o 
  -4   6  15      145.06      130.72     25.52 o 
  -3   6  15       71.24       70.68     27.33 o 
  -2   6  15       30.15       27.15     23.64 o 
  -1   6  15      779.67      959.96     48.39 o 
   0   6  15     1241.66     1105.79     51.80 o 
   1   6  15     1679.73     1900.13     64.94 o 
   2   6  15       18.22       24.82     25.09 o 
   3   6  15       91.67       53.89     36.76 o 
   4   6  15     1780.96     1805.96     86.04 o 
   5   6  15      155.09      143.08     38.46 o 
   6   6  15       98.78       53.72     35.37 o 
 -10   7  15       16.48       42.57     34.01 o 
  -9   7  15      263.88      410.94     40.82 o 
  -8   7  15       52.74       58.68     24.86 o 
  -7   7  15     2420.75     2686.72     73.17 o 
  -6   7  15     1667.39     1568.29     57.42 o 
  -5   7  15     1291.02     1289.79     52.67 o 
  -4   7  15      166.93      132.87     31.13 o 
  -3   7  15       48.64       18.93     24.57 o 
  -2   7  15      294.25      272.93     31.42 o 
  -1   7  15       46.02       35.58     24.14 o 
   0   7  15     1904.41     1934.87     66.40 o 
   1   7  15      325.31      388.17     37.72 o 
   2   7  15     2818.70     2781.76     78.02 o 
   3   7  15        2.97       -5.34     27.35 o 
   4   7  15      104.12       99.90     37.35 o 
   5   7  15      134.34      111.00     36.71 o 
  -9   8  15      131.75      183.32     34.54 o 
  -8   8  15     1959.89     2192.20     69.68 o 
  -7   8  15     1133.42     1139.71     53.08 o 
  -6   8  15     2477.01     2425.40     70.74 o 
  -5   8  15     1653.12     1576.49     70.00 o 
  -4   8  15      130.40       90.88     46.86 o 
  -3   8  15       32.43       27.93     25.20 o 
  -2   8  15        6.77        8.54     25.45 o 
  -1   8  15      291.19      301.30     34.61 o 
   0   8  15        9.98       42.26     25.92 o 
   1   8  15     3298.77     3327.08     85.07 o 
   2   8  15      821.97      897.59     57.46 o 
   3   8  15     1251.18     1224.96     74.89 o 
   4   8  15       64.77      100.99     37.38 o 
  -8   9  15      104.52      130.97     32.82 o 
  -7   9  15      380.57      476.71     38.69 o 
  -6   9  15      445.73      463.79     37.87 o 
  -5   9  15      631.20      595.35     44.71 o 
  -4   9  15     1066.69      997.11     77.31 o 
  -3   9  15      460.66      514.28     47.72 o 
  -2   9  15     1050.51     1036.75     54.83 o 
  -1   9  15       88.56       81.06     30.51 o 
   0   9  15     1344.35     1354.22     60.49 o 
   1   9  15       23.15      -15.97     27.92 o 
   2   9  15      755.26      802.73     63.65 o 
   3   9  15        2.89       46.67     35.66 o 
  -6  10  15      359.46      446.48     56.85 o 
  -5  10  15      215.45      317.34     38.78 o 
  -4  10  15      580.75      587.23     46.64 o 
  -3  10  15     2006.72     1985.99     73.72 o 
  -2  10  15      698.95      672.88     48.64 o 
  -1  10  15     1684.76     1658.35     67.89 o 
   0  10  15       83.51       95.57     30.44 o 
   1  10  15      207.74      209.86     44.34 o 
 -11   0  16       93.97      129.13     61.91 o 
 -10   0  16     2189.91     2284.69    134.52 o 
  -9   0  16       20.83       32.14     85.65 o 
  -8   0  16       10.14      -43.73     44.37 o 
  -7   0  16     1339.64     1381.58    103.32 o 
  -6   0  16      421.11      418.21     66.68 o 
  -5   0  16     1672.15     1860.52    113.81 o 
  -4   0  16     1126.71     1133.34     92.36 o 
  -3   0  16     4983.75     4679.87    129.69 o 
  -2   0  16       46.03        8.43     22.32 o 
  -1   0  16     1061.95     1063.19     65.60 o 
   0   0  16       70.37       75.48     28.95 o 
   1   0  16       45.98       62.87     28.19 o 
   2   0  16      489.60      409.60     45.92 o 
   3   0  16      785.13      801.74     53.23 o 
   4   0  16     4183.80     4238.35    107.65 o 
   5   0  16       56.18      109.35     47.17 o 
   6   0  16     5253.86     5188.89    189.99 o 
   7   0  16       71.71      129.39     50.91 o 
 -11   1  16     1772.79     1843.47     89.13 o 
 -10   1  16      372.66      461.68     52.91 o 
  -9   1  16      675.11      660.14     57.84 o 
  -8   1  16      335.73      350.16     46.96 o 
  -7   1  16      531.71      577.42     55.45 o 
  -6   1  16     1373.71     1393.05    131.89 o 
  -5   1  16      591.58      544.35     41.44 o 
  -4   1  16     2398.86     2491.83     75.33 o 
  -3   1  16      433.33      403.64     36.37 o 
  -2   1  16     2503.50     2542.94     74.74 o 
  -1   1  16       81.97      105.22     22.49 o 
   0   1  16      969.82      970.02     40.13 o 
   1   1  16      291.58      298.71     25.97 o 
   2   1  16      107.59      144.05     23.12 o 
   3   1  16     2152.74     2044.23     56.38 o 
   4   1  16      653.71      655.11     36.73 o 
   5   1  16     3748.53     3633.24     83.29 o 
   6   1  16      472.76      399.23     46.91 o 
   7   1  16      645.94      569.55     81.44 o 
 -11   2  16       10.25       -2.97     37.68 o 
 -10   2  16     1938.39     1985.89    101.03 o 
  -9   2  16      875.17      849.19     64.47 o 
  -8   2  16      758.66      718.21     49.91 o 
  -7   2  16     1279.75     1337.16     61.38 o 
  -6   2  16      753.22      690.58     77.31 o 
  -5   2  16     2145.10     2118.18     71.96 o 
  -4   2  16       81.73      115.85     27.44 o 
  -3   2  16     1310.24     1303.57     53.01 o 
  -2   2  16        0.09        9.91     20.05 o 
  -1   2  16     1026.39     1068.68     48.22 o 
   0   2  16       15.20       64.08     21.70 o 
   1   2  16      471.17      522.60     36.75 o 
   2   2  16     1292.81     1381.41     53.51 o 
   3   2  16      965.45      929.89     41.76 o 
   4   2  16     2115.11     2145.90     63.19 o 
   5   2  16     1020.34     1088.13     49.63 o 
   6   2  16     1583.70     1555.48     64.14 o 
 -11   3  16      459.30      462.72     48.00 o 
 -10   3  16       29.11       50.97     30.83 o 
  -9   3  16     2326.41     2408.86     81.89 o 
  -8   3  16     1017.04     1027.75     58.63 o 
  -7   3  16     1887.85     1949.69     73.95 o 
  -6   3  16     2451.84     2317.64     77.03 o 
  -5   3  16       16.81        7.44     30.27 o 
  -4   3  16     2110.32     2090.85     65.30 o 
  -3   3  16       97.91      100.48     24.54 o 
  -2   3  16       20.10       33.89     21.84 o 
  -1   3  16      109.12       85.17     24.03 o 
   0   3  16      896.24     1033.11     56.94 o 
   1   3  16     2942.39     2828.01     72.08 o 
   2   3  16     3304.91     3248.14     72.08 o 
   3   3  16     1596.83     1602.80     53.84 o 
   4   3  16       62.85       49.99     30.60 o 
   5   3  16      446.08      477.40     48.86 o 
   6   3  16       29.76       16.32     33.93 o 
 -10   4  16      697.44      748.33     55.72 o 
  -9   4  16      834.90      887.57     64.94 o 
  -8   4  16     3968.61     4195.08    119.69 o 
  -7   4  16     2630.41     2594.81     96.78 o 
  -6   4  16     1210.71     1230.86     61.68 o 
  -5   4  16      210.69      274.65     31.83 o 
  -4   4  16      190.05      168.36     25.89 o 
  -3   4  16      828.50      844.81     42.15 o 
  -2   4  16        7.74        6.48     20.02 o 
  -1   4  16     3039.74     2935.13     68.25 o 
   0   4  16      904.10      828.29     42.48 o 
   1   4  16     8087.60     7701.05    149.74 o 
   2   4  16     4680.34     4648.18    108.32 o 
   3   4  16      123.55       97.44     34.79 o 
   4   4  16      192.73      201.35     34.98 o 
   5   4  16      106.74      169.37     48.79 o 
   6   4  16      282.24      356.64     46.39 o 
 -10   5  16       96.44       71.37     33.71 o 
  -9   5  16     2346.40     2594.45    110.10 o 
  -8   5  16     1347.42     1507.50     83.78 o 
  -7   5  16     2873.26     3087.21     95.57 o 
  -6   5  16     1143.95     1241.30     52.09 o 
  -5   5  16      210.65      216.80     28.07 o 
  -4   5  16      185.68      229.49     28.59 o 
  -3   5  16      275.38      247.99     29.06 o 
  -2   5  16        9.83       20.75     21.58 o 
  -1   5  16      565.31      613.18     45.87 o 
   0   5  16      971.55     1076.61     51.50 o 
   1   5  16       64.85       79.36     26.76 o 
   2   5  16     6236.09     6102.82    125.64 o 
   3   5  16      922.50     1086.65     77.29 o 
   4   5  16      485.52      435.10     42.80 o 
   5   5  16      462.52      502.10     51.91 o 
  -9   6  16      245.10      274.71     37.19 o 
  -8   6  16     1572.95     1720.69     68.96 o 
  -7   6  16     1514.15     1724.32     61.47 o 
  -6   6  16      417.85      469.78     36.99 o 
  -5   6  16      405.80      424.77     35.54 o 
  -4   6  16       24.79      -29.11     20.87 o 
  -3   6  16     1612.70     1702.91     58.55 o 
  -2   6  16        0.10      -17.21     25.70 o 
  -1   6  16      483.83      610.63     49.32 o 
   0   6  16      440.06      428.02     46.95 o 
   1   6  16       19.34      -23.73     23.23 o 
   2   6  16      293.71      351.17     34.64 o 
   3   6  16      910.91     1017.34     63.75 o 
   4   6  16      540.99      480.79     49.89 o 
   5   6  16      326.03      337.77     46.02 o 
  -8   7  16      143.73      205.79     32.45 o 
  -7   7  16      564.94      639.59     42.89 o 
  -6   7  16      545.98      553.00     39.13 o 
  -5   7  16      659.86      648.95     41.83 o 
  -4   7  16      432.12      472.37     36.66 o 
  -3   7  16       66.31       54.74     30.19 o 
  -2   7  16     2204.78     2289.49     73.87 o 
  -1   7  16       24.62        5.93     24.81 o 
   0   7  16      717.28      758.42     48.32 o 
   1   7  16       69.23       52.33     33.28 o 
   2   7  16      240.08      213.39     36.35 o 
   3   7  16      606.30      601.67     55.80 o 
   4   7  16      392.40      339.62     47.33 o 
  -7   8  16       51.23       42.15     27.08 o 
  -6   8  16        5.04       49.23     26.58 o 
  -5   8  16      619.03      709.90     48.24 o 
  -4   8  16      173.02      220.70     36.48 o 
  -3   8  16     2347.68     2516.51     78.26 o 
  -2   8  16       57.35       75.84     40.80 o 
  -1   8  16     1078.35     1151.50     57.18 o 
   0   8  16      287.23      282.38     36.72 o 
   1   8  16      204.53      244.63     36.06 o 
   2   8  16      624.46      710.74     55.23 o 
   3   8  16      316.70      260.72     45.84 o 
  -6   9  16       29.02       53.02     26.60 o 
  -5   9  16      464.28      468.12     46.69 o 
  -4   9  16     1878.55     1934.65     79.81 o 
  -3   9  16       26.00        3.90     28.28 o 
  -2   9  16     1403.81     1391.82     72.19 o 
  -1   9  16        0.50       25.15     27.66 o 
   0   9  16       14.72       63.93     28.90 o 
   1   9  16        0.80       16.74     32.41 o 
 -10   1  17       29.34       11.05     39.95 o 
  -9   1  17      187.86      193.04     45.19 o 
  -8   1  17        0.11       -5.39     40.25 o 
  -7   1  17      178.19      159.82     41.94 o 
  -6   1  17      151.44      153.90     39.08 o 
  -5   1  17        3.22       48.81     33.92 o 
  -4   1  17     1696.44     1727.90     80.24 o 
  -3   1  17       11.88       27.66     25.61 o 
  -2   1  17      244.49      265.62     33.38 o 
  -1   1  17      263.55      206.67     31.61 o 
   0   1  17     1068.46     1030.14     54.21 o 
   1   1  17       21.72       28.51     21.85 o 
   2   1  17      241.51      205.92     25.09 o 
   3   1  17      629.68      636.43     36.88 o 
   4   1  17      633.05      593.94     44.05 o 
   5   1  17      200.34      287.71     32.02 o 
 -10   2  17      245.81      239.00     47.99 o 
  -9   2  17        9.79      -26.58     34.89 o 
  -8   2  17      378.20      391.62     50.24 o 
  -7   2  17       51.70       76.39     37.23 o 
  -6   2  17      202.92      250.67     35.52 o 
  -5   2  17      300.31      368.14     38.03 o 
  -4   2  17       64.06       72.40     30.47 o 
  -3   2  17      770.41      779.24     50.34 o 
  -2   2  17        5.96       13.59     22.28 o 
  -1   2  17      199.10      198.02     28.73 o 
   0   2  17        0.97       -8.41     20.69 o 
   1   2  17       69.28       20.81     22.61 o 
   2   2  17        0.62       12.21     22.37 o 
   3   2  17       79.65       78.36     24.50 o 
   4   2  17      169.01      146.51     32.87 o 
   5   2  17       21.87       71.81     33.68 o 
 -10   3  17      204.97      332.36     50.97 o 
  -9   3  17        6.83       47.65     40.14 o 
  -8   3  17      126.93      119.85     33.61 o 
  -7   3  17       86.25      103.88     31.67 o 
  -6   3  17      522.92      492.48     44.71 o 
  -5   3  17      122.92      142.74     32.22 o 
  -4   3  17     1858.56     1981.94     74.29 o 
  -3   3  17       66.40       81.85     26.16 o 
  -2   3  17     1752.45     1770.89     63.16 o 
  -1   3  17      623.48      591.01     41.28 o 
   0   3  17      257.78      297.00     32.35 o 
   1   3  17       29.24       48.13     23.98 o 
   2   3  17      492.59      432.75     36.77 o 
   3   3  17       16.58       12.10     23.01 o 
   4   3  17      278.87      272.66     35.59 o 
   5   3  17      409.64      482.50     43.46 o 
  -9   4  17       62.22       98.68     35.38 o 
  -8   4  17        0.63       -0.21     34.92 o 
  -7   4  17       60.96       61.22     30.30 o 
  -6   4  17        3.99       24.38     28.01 o 
  -5   4  17     1115.43     1248.09     60.98 o 
  -4   4  17        2.24       -3.21     23.91 o 
  -3   4  17     1488.42     1576.85     62.41 o 
  -2   4  17      167.82      121.50     28.07 o 
  -1   4  17      393.62      378.77     36.87 o 
   0   4  17      123.85       88.14     28.35 o 
   1   4  17        6.37       23.24     30.67 o 
   2   4  17        3.89       25.73     24.05 o 
   3   4  17        3.01       29.99     35.65 o 
   4   4  17      658.90      690.07     76.44 o 
  -9   5  17      230.65      215.88     40.65 o 
  -8   5  17      344.36      333.48     42.94 o 
  -7   5  17       80.83      137.84     33.58 o 
  -6   5  17       70.33       82.62     28.20 o 
  -5   5  17       79.24       36.99     25.48 o 
  -4   5  17        5.31        3.75     24.75 o 
  -3   5  17        1.10       21.37     24.93 o 
  -2   5  17      241.42      305.21     35.24 o 
  -1   5  17      676.24      683.18     41.30 o 
   0   5  17      752.33      784.53     46.05 o 
   1   5  17      131.17      172.70     43.17 o 
   2   5  17      755.81      744.53     47.81 o 
   3   5  17       23.97       44.04     29.94 o 
   4   5  17      382.90      415.92     55.48 o 
  -8   6  17      647.74      553.12     50.31 o 
  -7   6  17      903.19      969.24     55.13 o 
  -6   6  17        8.95       32.83     25.26 o 
  -5   6  17       60.68      101.18     26.27 o 
  -4   6  17      164.75      165.82     33.28 o 
  -3   6  17      207.23      215.55     30.02 o 
  -2   6  17      164.64      153.97     31.23 o 
  -1   6  17     1530.98     1717.51     93.57 o 
   0   6  17     1915.09     2048.10     71.35 o 
   1   6  17      343.40      443.98     39.58 o 
   2   6  17      433.64      466.12     45.53 o 
   3   6  17       19.84       64.00     31.56 o 
  -7   7  17      205.20      198.14     34.87 o 
  -6   7  17      155.04      184.21     30.60 o 
  -5   7  17       18.28       32.71     26.02 o 
  -4   7  17        8.88       54.48     24.75 o 
  -3   7  17       81.11       63.87     25.94 o 
  -2   7  17      908.33      991.23     60.59 o 
  -1   7  17      552.79      663.65     58.23 o 
   0   7  17     4570.89     4745.51    106.57 o 
   1   7  17     1688.60     1813.28     73.09 o 
   2   7  17        7.32       24.34     34.02 o 
  -5   8  17       36.99       64.40     27.66 o 
  -4   8  17        3.64       -2.27     25.49 o 
  -3   8  17       73.34      105.33     33.95 o 
  -2   8  17      390.91      421.30     43.06 o 
  -1   8  17      823.95      878.28     57.83 o 
   0   8  17     1273.56     1207.37     83.31 o 
  -9   0  18      150.70      182.26     62.01 o 
  -8   0  18        0.74       -6.09     54.44 o 
  -7   0  18     1598.43     1713.83    421.91 o 
  -6   0  18      483.04      624.37     83.98 o 
  -5   0  18     9041.01     8884.68    437.01 o 
  -4   0  18      950.81      857.15     99.23 o 
  -3   0  18     2697.08     2760.14    143.18 o 
  -2   0  18      615.86      744.20     83.70 o 
  -1   0  18       52.33       62.29     48.25 o 
   0   0  18       12.79       32.39     46.56 o 
   1   0  18       48.46        2.94     47.12 o 
   2   0  18      102.35      105.51     36.84 o 
   3   0  18      494.07      606.59     58.71 o 
   4   0  18     5283.38     5102.86    151.40 o 
  -9   1  18        8.02       -1.33     38.27 o 
  -8   1  18      325.63      275.29     49.51 o 
  -7   1  18      109.91       92.37     39.61 o 
  -6   1  18     2080.12     2369.15     98.64 o 
  -5   1  18        5.56        7.53     35.58 o 
  -4   1  18     3668.28     3513.50    110.74 o 
  -3   1  18      963.08     1060.44     69.44 o 
  -2   1  18      492.24      536.17     52.51 o 
  -1   1  18       37.98       38.32     27.49 o 
   0   1  18       20.44       45.59     25.69 o 
   1   1  18       63.26       98.47     27.97 o 
   2   1  18      742.93      738.37     60.36 o 
   3   1  18     2276.37     2300.25     70.90 o 
   4   1  18        3.97       88.00     37.19 o 
  -9   2  18     1122.07     1213.57     78.91 o 
  -8   2  18      190.63      116.51     42.63 o 
  -7   2  18     1002.03     1003.17     77.99 o 
  -6   2  18        1.28      -48.33     34.48 o 
  -5   2  18     1823.42     1996.11     90.42 o 
  -4   2  18      105.12      114.45     54.18 o 
  -3   2  18      826.19      947.32     56.23 o 
  -2   2  18      383.76      411.25     41.44 o 
  -1   2  18      320.31      318.43     33.85 o 
   0   2  18      468.19      486.63     38.87 o 
   1   2  18      420.57      442.23     37.22 o 
   2   2  18     2063.46     1866.81     65.98 o 
   3   2  18       46.33       70.47     26.05 o 
  -8   3  18     2852.82     3033.74    123.84 o 
  -7   3  18        6.17        6.32     37.57 o 
  -6   3  18      806.22      865.68     57.04 o 
  -5   3  18      111.70       76.22     30.75 o 
  -4   3  18     1160.75     1161.89     62.72 o 
  -3   3  18      946.28     1029.96     54.12 o 
  -2   3  18     1723.10     1842.32     71.39 o 
  -1   3  18      912.72     1011.70     52.92 o 
   0   3  18      550.18      572.04     41.96 o 
   1   3  18     1047.31     1137.75     55.43 o 
   2   3  18       50.37      -20.80     25.27 o 
   3   3  18      896.56      943.33     61.68 o 
  -8   4  18      256.70      396.70     45.69 o 
  -7   4  18     2002.16     2106.59     82.81 o 
  -6   4  18      170.13      163.48     34.88 o 
  -5   4  18        8.59       26.77     28.68 o 
  -4   4  18       22.85        2.70     24.33 o 
  -3   4  18      163.08      147.52     30.38 o 
  -2   4  18      518.81      594.64     44.10 o 
  -1   4  18     1839.28     1836.22     68.17 o 
   0   4  18     1692.23     1810.22     67.49 o 
   1   4  18      756.71      725.92     47.49 o 
   2   4  18      268.06      165.97     31.47 o 
   3   4  18       28.55       80.93     32.43 o 
  -7   5  18      129.60       98.99     36.33 o 
  -6   5  18      717.38      836.89     57.95 o 
  -5   5  18      195.64      214.98     34.65 o 
  -4   5  18      129.27      171.15     32.49 o 
  -3   5  18      292.73      349.41     37.68 o 
  -2   5  18     1023.78     1144.38     57.81 o 
  -1   5  18     2211.37     2327.26     76.47 o 
   0   5  18     1128.75     1217.88     59.55 o 
   1   5  18     1206.52     1247.06     59.63 o 
   2   5  18       10.62       38.53     29.34 o 
  -6   6  18       43.72       51.87     30.30 o 
  -5   6  18      388.09      433.87     41.96 o 
  -4   6  18      423.22      518.11     44.52 o 
  -3   6  18      975.31     1059.39     57.62 o 
  -2   6  18      401.79      440.19     40.96 o 
  -1   6  18     1109.16     1232.51     72.34 o 
   0   6  18     1646.10     1768.47     69.58 o 
   1   6  18      304.41      316.35     48.57 o 
  -4   7  18      531.98      568.94     45.96 o 
  -3   7  18      117.75      164.81     33.36 o 
  -2   7  18      309.27      362.75     35.92 o 
  -7   1  19        6.62       -1.84     38.59 o 
  -6   1  19      550.42      575.77     60.31 o 
  -5   1  19       89.15      132.44     42.60 o 
  -4   1  19      243.82      286.03     56.15 o 
  -3   1  19      112.62       83.85     38.45 o 
  -2   1  19       41.00        6.04     36.14 o 
  -1   1  19       26.60       64.67     36.29 o 
   0   1  19        8.28      -32.30     33.00 o 
   1   1  19       73.52       96.63     38.14 o 
   2   1  19       28.09       70.37     29.13 o 
  -7   2  19      218.77      256.43     50.22 o 
  -6   2  19        8.67      -26.38     39.06 o 
  -5   2  19      844.30      913.78     70.11 o 
  -4   2  19       53.88       42.59     38.25 o 
  -3   2  19        6.05       52.62     38.03 o 
  -2   2  19      202.87      279.08     46.12 o 
  -1   2  19      108.93      123.57     39.43 o 
   0   2  19      228.60      251.97     33.28 o 
   1   2  19        6.82       41.18     27.40 o 
  -6   3  19     1417.36     1461.75     84.85 o 
  -5   3  19      438.24      544.08     74.06 o 
  -4   3  19      671.80      710.04     75.38 o 
  -3   3  19        3.34        6.57     28.55 o 
  -2   3  19      128.35      208.59     33.25 o 
  -1   3  19      122.64      137.85     30.49 o 
   0   3  19        8.74       23.42     26.28 o 
   1   3  19      195.68      213.18     34.36 o 
  -5   4  19      843.15     1028.75     63.75 o 
  -4   4  19      538.30      627.23     52.10 o 
  -3   4  19      103.61      115.41     31.32 o 
  -2   4  19        7.33       59.29     28.12 o 
  -1   4  19       10.37      -38.57     25.71 o 
   0   4  19       34.48       40.25     27.54 o 
  -3   5  19      162.93      256.12     37.75 o 
  -2   5  19      103.97      134.08     31.36 o 
                                                 
